# Supplementary material for: Comparative genomics of bacterial and plant folate synthesis and salvage: predictions and validations
Source: BMC Genomics. 2007 Jul 23;8:245. doi: 10.1186/1471-2164-8-245 (PMC1971073; doi:10.1186/1471-2164-8-245)
Supplement: Additional File 1 — Spreadsheet summarizing the distribution, clustering, and fusions of bacterial and plant folate synthesis genes. This table represents a snapshot for the record of the "BMCgenomics 2007" table that can be found in the Folate Biosynthesis sub-system on the public SEED website . Clustering is shown by similar color backgrounds. Genome and protein IDs are from the SEED database. Abbreviations for the functional roles are given in the first page of the spreadsheet, gene distribution in all analyzed genomes in the second page. Note that the SEED table is the primary source to which the reader is directed; it is not static but develops with time as new genomes become available and predictions are tested and validated. [file 1471-2164-8-245-S1.xls]

## Sheet: Functional Roles
Column	Abbrev	Functional Role	Role Reactions	Hope Reactions	Hope Reaction Notes
1	FolE1	GTP cyclohydrolase I (EC 3.5.4.16) type 1	*R00424, *R05046, *R05048, *R04639, *R00428
2	FolE2	GTP cyclohydrolase I (EC 3.5.4.16) type 2	*R00428, *R04639, *R05048, *R05046, *R00424
3	folQ	Dihydroneopterin triphosphate pyrophosphohydolase	*R04620, *R04621, *R04638
4	folQ2	Putative DHNTP pyrophosphatase
5	FolB	Dihydroneopterin aldolase (EC 4.1.2.25)	R03504
6	FolB2	Transaldolase (EC 2.2.1.2)
7	FolX	Dihydroneopterin triphosphate epimerase
8	FolK	2-amino-4-hydroxy-6-hydroxymethyldihydropteridine pyrophosphokinase (EC 2.7.6.3)	R03503
9	FolP	Dihydropteroate synthase (EC 2.5.1.15)	R03067, *R03066
10	FolCDHFS	Dihydrofolate synthase (EC 6.3.2.12)	R02237
11	FolP2	Non functional Dihydropteroate synthase 2
12	Dhfr0	Dihydrofolate reductase (EC 1.5.1.3)	*R00939, *R02236
13	Dhfr1	FolM Alternative dihydrofolate reductase 1
14	Dhfr2	Alternative dihydrofolate reductase 2
15	altDHFR3	Alternative dihydrofolate reductase 3
16	FolCFPGS	Folylpolyglutamate synthase (EC 6.3.2.17)	*R00942, *R04241
17	FolC2	Alternative Folylglutamate Synthase
18	PqqC-like	PqqC-like protein
19	pabAa	Para-aminobenzoate synthase, aminase component (EC 6.3.5.8)	*R01716
20	pabAb	Para-aminobenzoate synthase, amidotransferase component (EC 6.3.5.8)	*R01716
21	pabAc	Aminodeoxychorismate lyase (EC 4.1.3.38)	*R05553
22	ThyA	Thymidylate synthase (EC 2.1.1.45)	*R02101
23	ThyX	Thymidylate synthase thyX (EC 2.1.1.-)
24	GlyA	Serine hydroxymethyltransferase (EC 2.1.2.1)	*R00945
25	Fmt	Methionyl-tRNA formyltransferase (EC 2.1.2.9)
26	FolD	Methylenetetrahydrofolate dehydrogenase (NADP+) (EC 1.5.1.5)	*R01220
27	FthS	Formate--tetrahydrofolate ligase (EC 6.3.4.3)	*R01655, *R00943
28	5-FCL	5-formyltetrahydrofolate cyclo-ligase (EC 6.3.3.2)
29	surE	5'-nucleotidase surE (EC 3.1.3.5)
30	Trans4	COG0488: ATPase components of ABC transporters with duplicated ATPase domains
31	yzbB	alternate gene name: yzbB
32	Tdk	Thymidine kinase (EC 2.7.1.21)	*R01567, *R02099
33	Trans3	Folate transporter 3
34	Trans1	Folate transporter 1
35	Trans2	Mitochondrial folate transporter/carrier
36	Fbp	Core component Fbp of predicted folate ECF transporter
37	ECFp	Transmembrane component of general energizing module of ECF transporters
38	ECFa	ATPase component of general energizing module of ECF transporters
39	PPase	Xanthosine/inosine triphosphate pyrophosphatase

## Sheet: Roles
	Abbrev	Functional Role
	FolE1	GTP cyclohydrolase I (EC 3.5.4.16) type 1
	FolE2	GTP cyclohydrolase I (EC 3.5.4.16) type 2
	folQ	Dihydroneopterin triphosphate pyrophosphohydolase
	folQ2	Putative DHNTP pyrophosphatase
	FolB	Dihydroneopterin aldolase (EC 4.1.2.25)
	FolB2	Transaldolase (EC 2.2.1.2)
	FolX	Dihydroneopterin triphosphate epimerase
	FolK	2-amino-4-hydroxy-6-hydroxymethyldihydropteridine pyrophosphokinase (EC 2.7.6.3)
	FolP	Dihydropteroate synthase (EC 2.5.1.15)
	DHFS	Dihydrofolate synthase (EC 6.3.2.12)
	FolP2	Non functional Dihydropteroate synthase 2
	Dhfr0	Dihydrofolate reductase (EC 1.5.1.3)
	Dhfr1	FolM Alternative dihydrofolate reductase 1
	Dhfr2	Alternative dihydrofolate reductase 2
	FPGS	Folylpolyglutamate synthase (EC 6.3.2.17)
	FolC2	alternative DHFS/FPGS
	PqqC-like	PqqC-like protein
	pabAa	Para-aminobenzoate synthase, aminase component (EC 6.3.5.8)
	pabAb	Para-aminobenzoate synthase, amidotransferase component (EC 6.3.5.8)
	pabAc	Aminodeoxychorismate lyase (EC 4.1.3.38)
	ThyA	Thymidylate synthase (EC 2.1.1.45)
	ThyX	Thymidylate synthase thyX (EC 2.1.1.-)
	GlyA	Serine hydroxymethyltransferase (EC 2.1.2.1)
	Fmt	Methionyl-tRNA formyltransferase (EC 2.1.2.9)
	FolD	Methylenetetrahydrofolate dehydrogenase (NADP+) (EC 1.5.1.5)
	FthS	Formate--tetrahydrofolate ligase (EC 6.3.4.3)
	5-FCL	5-formyltetrahydrofolate cyclo-ligase (EC 6.3.3.2)
	Tdk	Thymidine kinase (EC 2.7.1.21)

## Sheet: Gene distribution
	Organism	Variant Code	FolE1	FolE2	folQ	folQ2	FolB	FolB2	FolX	FolK	FolP	FolCDHFS	FolP2	Dhfr0	Dhfr1	Dhfr2	FolCFPGS	FolC2	PqqC-like	pabAa	pabAb	pabAc	ThyA	ThyX	GlyA	Fmt	FolD	FthS	5-FCL	Tdk
204670	Acidobacteria bacterium Ellin345 [B]	101	2188					3711		84	4474	120		2453, 2469, 3971			120		79		4107			4468	1250	4210	4402
234268	Solibacter usitatus Ellin6076 [B]	101	1495					520, 5522, 6373		900	6378	5387		24, 5946			5387				929				6654	2623	4533			3035
257309	Corynebacterium diphtheriae NCTC 13129 [B]	1.111	1923				1920	1247		1919	1921	1714	937	779			1714			1719	1719	1719, 1841	780	1404	886	1266	585	1199	816
196164	Corynebacterium efficiens YS-314 [B]	111	2541				2539	1695		2538	2540	2281	1168	746, 918			2281			1059	1059	1059, 1060, 2472	919	1865	1058	1719	659		955
196627	Corynebacterium glutamicum ATCC 13032 [B]	1.111	1540				1538	2011		1537	1539	2401	1067	893, 334			2401			879	879	1505, 879, 880	894	1459	878	2084	750		928
196627	Corynebacterium glutamicum ATCC 13032 [B]	111	2781				2779	1617		2778	2780	2232	447	1363, 996			2232			256	256	1797, 256, 257	1364	2105	255	6	924		1479
306537	Corynebacterium jeikeium K411 [B]	111	951				1111	566		1112	952	547		1877			547			1717	1717	1473	1878	1169	605	708	1546	21	889
262316	Mycobacterium avium subsp. paratuberculosis str. k10 [B]	111	449				451	1177		452	450	2270	2570	2868			2270			945		642	2869	2865	2699	1133	3463		923
272631	Mycobacterium leprae TN [B]	111	155				157	365		158	156	908	653	935			908			168	13		936	933	1190	339	417		128
216594	Mycobacterium marinum M [B]	111	82, 1472				5564	508		80	81	3955	2784	1615, 2221			3955			4598	4109	2411	2220, 4121	2225	2039, 4297	545	3679		4628
Genome ID	Organism	Variant Code	FolE1	FolE2	folQ	folQ2	FolB	FolB2	FolX	FolK	FolP	FolCDHFS	FolP2	Dhfr0	Dhfr1	Dhfr2	FolCFPGS	FolC2	PqqC-like	pabAa	pabAb	pabAc	ThyA	ThyX	GlyA	Fmt	FolD	FthS	5-FCL	Tdk
246196	Mycobacterium smegmatis str. MC2 155 [B]	111	6067				6065	3112, 4415		6064	6066	4621	5073	2669, 298			4621			5425	28	5764	2668		5234	3075	1645		5451
164757	Mycobacterium sp. MCS [B]	111	4552				4550	2290		4549	4551	3376	3809	1504, 209, 2510, 1994			3376			4067	15	4328	1993	1996	3933	2260	1143		4086
233413	Mycobacterium bovis AF2122/97 [B]	111	3608				3606	1465		3605	3607	2451	1223	2761			2451			1019	13	823	2762	2751	1109, 70	1423	3362		1006
1806.1	Mycobacterium microti OV254 [B]	111					2586	674		2585	2587	744	713	3027			744			68	3446	3814	3029		1302, 334	2772	1343		1882
83331.1	Mycobacterium tuberculosis CDC1551 [B]	111	3849				3847	1535		3846	3848	2599	1279	2929			2599			1061	15	852	2930	2920	1160, 77	1492	3580		1045
83332.1	Mycobacterium tuberculosis H37Rv [B]	1.111	3612				3610	1450		3609	3611	2449	1209	2765			2449			1007	13	813	2766	2756	1095, 70	1408	3359		993
247156	Nocardia farcinica IFM 10152 [B]	1.111	3081, 465				467	3488		468	466	1378	4556	2467, 388, 4012, 4032, 436, 5146, 4826			1378			1622	1622	1622, 5029, 643	4825		4627	3521	3351		4761
266940	Kineococcus radiotolerans SRS30216 [B]	1.111	3071				3073	607		3074	3072	2762		1966, 212, 2364, 2506			2762			3477	3477	3475, 3477, 3616	2505		3359	2269	3360		4533	3048
321955	Brevibacterium linens BL2 [B]	111	2367				2536	1079		2536	2368, 2535	3392	2877	2401, 3167, 3363, 342, 3731, 381, 424, 522			3392			476	476, 3752	3715, 475, 476		113	2508	1122, 1281	2507	45	1365	2261, 2416
Genome ID	Organism	Variant Code	FolE1	FolE2	folQ	folQ2	FolB	FolB2	FolX	FolK	FolP	FolCDHFS	FolP2	Dhfr0	Dhfr1	Dhfr2	FolCFPGS	FolC2	PqqC-like	pabAa	pabAb	pabAc	ThyA	ThyX	GlyA	Fmt	FolD	FthS	5-FCL	Tdk
218496	Tropheryma whipplei TW08/27 [B]	116	161				162	406		162	162	269					269			362	11	212		604	623	389	622		656
203267	Tropheryma whipplei str. Twist [B]	3.116	587				586	341		586	586	476					476			386	11	533		616	635	358	634		667
313589	Janibacter sp. HTCC2649 [B]	111	2837				2835	1564		2835	2836	2030	4196	70, 1692, 2563, 2564, 3240, 3408, 3604, 3864, 4207, 1960			2030			1320	3620	1321	1959		2323	1668	243		22	1212
31964.1	Clavibacter michiganensis [B]	111	1065				1063			1063	1064	2287		394			2287			2341	1144, 2341	2340		63	624	2114	625		1121	1010
281090	Leifsonia xyli subsp. xyli str. CTCB07 [B]	1.111	1734				1732	553		1731	1733	181	983	355			181			704	1151, 704	703, 957	356		1045	487	1044		26	1393
267747	Propionibacterium acnes KPA171202 [B]	111	255				265	441		266	264	812		1638			812			1927	1927	1927, 2198	1639		358	1179	1707	43	481	1035
227882	Streptomyces avermitilis MA-4680 [B]	111	4670				4673	1769, 6316		4672	4675	5455	3125	1995, 3246, 472			5455			6805, 1179	4338, 1179	1176, 1179, 6806	220	2519	2777, 2910	6879	3445, 544		3677	2416
100226	Streptomyces coelicolor A3(2) [B]	1.111	3363				3360	1903, 6599		3361	3358	2579	5096	2777, 5207, 6967, 7558, 7592			2579			1514	3808	1513		5692	4792, 5316, 5422	1440	4779		3143	5794
269800	Thermobifida fusca YX [B]	116	2718				2739	1523		2738	2741	1306	1442				1306			1949	1949, 1514	1632, 1949		1515	2477	323	2534		1225
Genome ID	Organism	Variant Code	FolE1	FolE2	folQ	folQ2	FolB	FolB2	FolX	FolK	FolP	FolCDHFS	FolP2	Dhfr0	Dhfr1	Dhfr2	FolCFPGS	FolC2	PqqC-like	pabAa	pabAb	pabAc	ThyA	ThyX	GlyA	Fmt	FolD	FthS	5-FCL	Tdk
1680.3	Bifidobacterium adolescentis [B]	111	669				671	1416		671	670	114		650			114				304	341	649		1172	808	1249	433	553
205913	Bifidobacterium longum DJO10A [B]	101	1314				1312	162		1312	1313	494		1708			494				1475		1709		337	585	1764		2030
206672	Bifidobacterium longum NCC2705 [B]	2.101	1601				1603	665		1603	1602	1284		1584			1284				545		1583		971	1703	932		1477
266117	Rubrobacter xylanophilus DSM 9941 [B]	2.011	1763				2139	833			932	2947		627			2947			2829	975	2828		1971	1851, 2476	2460	1703, 2192, 899	2833	737	493
292459	Symbiobacterium thermophilum IAM 14863 [B]	2.101	949				3058	63		3057	3059	347		2987			347				1352		2988		1850	1289	1782	3060	1145, 2691	2910
312284	marine actinobacterium PHSC20C1 [B]	111	560				558	2271		557	559	2623	1795	1972, 2020, 739, 740			2623			2572	2572, 954	2573	1971		315	2316	314		193	1379
224324	Aquifex aeolicus VF5 [B]	1.111	178					95		125	1028	1417			704		1417				400			458	351	1474	1319		1202
272559	Bacteroides fragilis ATCC 25285 [B]	111	3422				4098	2586		407	211	2843		1177, 3889			2843			2228	2646	2229	3888		2137	3291	2990	2135	691	125
295405	Bacteroides fragilis YCH46 [B]	111	4007				3883	3048		1946, 987	35	3199		2267, 3471, 3788			3199			1957	2760	1958	3787		1860	3714, 3956	2744	1858	1014	354
Genome ID	Organism	Variant Code	FolE1	FolE2	folQ	folQ2	FolB	FolB2	FolX	FolK	FolP	FolCDHFS	FolP2	Dhfr0	Dhfr1	Dhfr2	FolCFPGS	FolC2	PqqC-like	pabAa	pabAb	pabAc	ThyA	ThyX	GlyA	Fmt	FolD	FthS	5-FCL	Tdk
817.1	Bacteroides fragilis 638R [B]	111	2107				2227	660		1972	3741	1847		4257, 4699			1847			52			4698		19	2171	1552	17	1540	4501
817.2	Bacteroides fragilis NCTC 9343 [B]	1.111	1052				3833	4142		3321	2303	2745		3739, 3085			2745			1750	3542	1751	3738		1667	2814	1150	1665	2012	3017
226186	Bacteroides thetaiotaomicron VPI-5482 [B]	111	3929				2149	1658		3215	3644	1335		2048, 106			1335			767	531	768	2047		738	3943	1607	737	4256	2275
242619	Porphyromonas gingivalis W83 [B]	101	551				1793	202		774, 1321	1361	402		1764			402				626		1763		36	1732	968	1134	1585	802
156586	Flavobacteria sp. BBFL7 [B]	111	938, 93				2348	608		2150	921	1860		2079			1860			1262	1718	1078	1980		1293	1074	1556		2626	2301
313590	Cellulophaga sp. MED134 [B]	111	806, 1414				2199	1195		1842	482	193		12			193			953	379	903	20		1661	575	1128		2152	2350
216432	Croceibacter atlanticus HTCC2559 [B]	111	161, 1729				696	2149		993	2690	1350		2659			1350			1972	1293	1925	2651		1847	1922	1197		506	495
313593	Flavobacterium sp. MED217 [B]	111	2068, 3449				1361	2423			2102	870		1585			870			2951	453	2487	1592		3587	2490	2042		106	1404
313594	Polaribacter irgensii 23-P [B]	111	1926, 1927, 1931, 2343				956	1670		502	307	1258		1718			1258			366	178	2456	1717		1958	2453	2302	188	288	1199
Genome ID	Organism	Variant Code	FolE1	FolE2	folQ	folQ2	FolB	FolB2	FolX	FolK	FolP	FolCDHFS	FolP2	Dhfr0	Dhfr1	Dhfr2	FolCFPGS	FolC2	PqqC-like	pabAa	pabAb	pabAc	ThyA	ThyX	GlyA	Fmt	FolD	FthS	5-FCL	Tdk
313596	Robiginitalea biformata HTCC2501 [B]	111	2163, 3150, 571, 941				1418	3242			2183	1934		666			1934			2933	454	2796	659		3250	2799	2077		1605	1520
313598	Tenacibaculum sp. MED152 [B]	111	150, 1066				2056	800		2187	2301	1140		2362			1140			1977	2399	45	2360		590	48	233		2379	1536
313603	Flavobacteriales bacterium HTCC2170 [B]	111	1481, 3054				2356	3562		1703	1462	881		857			881			3414	645	2990	854		3574	2993	1597		2606	2437
309808	Salinibacter ruber DSM 13855 [B]	111	2640				704	1836, 245		890	1843	2290		378	1924		2290			1593		1593	384		718	2053, 560	1737		1541, 331	2418
985.1	Cytophaga hutchinsonii [B]	1.111	1055, 2239, 2345				3273	787		724	1618	1221		1089, 149, 2591, 2909, 3397, 654, 655, 88, 1248			1221			206	805		1095		1827	1249	114		3192
243161	Chlamydia muridarum Nigg [B]	702					658	537		657	657			656				655	654					476	797	168	144
315277	Chlamydia trachomatis A/HAR-13 [B]	702					413	571		412	412			411				410	409					668	505	296	88		781
272561	Chlamydia trachomatis D/UW-3/CX [B]	3.702					629	316		628	628			627				626	625					647	442	543	79
218497	Chlamydophila abortus S26/3 [B]	702						625		921	921			920				919	918					932	517	377	153		916
Genome ID	Organism	Variant Code	FolE1	FolE2	folQ	folQ2	FolB	FolB2	FolX	FolK	FolP	FolCDHFS	FolP2	Dhfr0	Dhfr1	Dhfr2	FolCFPGS	FolC2	PqqC-like	pabAa	pabAb	pabAc	ThyA	ThyX	GlyA	Fmt	FolD	FthS	5-FCL	Tdk
83555.1	Chlamydophila abortus [B]	702					552	235		551	551			550				549	548					563	792	654	171		545
227941	Chlamydophila caviae GPIC [B]	702					986	678		985	985			984				983	982					997	222	90	441		980
115711	Chlamydophila pneumoniae AR39 [B]	702					1099	681		1098	1098			1097				1096	1095					1110	230	97	418		1093
115713	Chlamydophila pneumoniae CWL029 [B]	702					739	78		740	740			741				742	743					729	504	632	327		745
138677	Chlamydophila pneumoniae J138 [B]	702					755	83		756	756			757				758	759					743	517	646	335		761
182082	Chlamydophila pneumoniae TW-183 [B]	702					781	83		782	782			783				784	785					770	538	671	344		787
264201	Parachlamydia sp. UWE25 [B]	2.101	449		1157		1157	1691		361	1632	1626			1156		1626			1327	367	1325		155		404	1701
194439	Chlorobium tepidum TLS [B]	1.111	770				1908	10		1909	1682	261			1739		261			1688	1542	1688		1531	1567	1433	708		1033
340178	Chlorobium chlorochromatii CaD3 [B]	111	381				244	75		241	432	470			269		470			434	306	434		401	1834	501	795		916
Genome ID	Organism	Variant Code	FolE1	FolE2	folQ	folQ2	FolB	FolB2	FolX	FolK	FolP	FolCDHFS	FolP2	Dhfr0	Dhfr1	Dhfr2	FolCFPGS	FolC2	PqqC-like	pabAa	pabAb	pabAc	ThyA	ThyX	GlyA	Fmt	FolD	FthS	5-FCL	Tdk
319225	Pelodictyon luteolum DSM 273 [B]	111	892				110	2068		109	1716	1761			1668		1761			1638	197	1638		207	1594	1456	1052
243164	Dehalococcoides ethenogenes 195 [B]	106	1106					1361		1519	1518	28					28						1006	1415	698	1579	661, 809	664, 812
255470	Dehalococcoides sp. CBDB1 [B]	106	805					1375		571	570	834					834						182	125	774	664	1345	1348
269084	Synechococcus elongatus PCC 6301 [B]	111	1342				1118	1668		1692	1663	2384		153			2384			1706	774	1705		2189	890	2051	342		1739
1140.3	Synechococcus elongatus PCC 7942 [B]	111	1712				157	2215		2190	2221	199		1959			199			1223	482	1224		529	266	2561	1117		1155
110662	Synechococcus sp. CC9605 [B]	116	1924				1280	1874		1226	2422	371					371			460	1076	461		1440	1420	275	2520		2546
316279	Synechococcus sp. CC9902 [B]	116	1669				1784	1842		380	736	1402					1402			2038	2173	2039		1853	2007	2205	529		594
221360	Synechococcus sp. RS9917 [B]	116	2110				2227	2082		932	2872	442					442			1305	1455	1304		790	812	1006, 56	246		280
69042.3	Synechococcus sp. WH 5701 [B]	116	2920				3183	3024, 414		1481	1902	1951					1951			1270	1653	1271		814	834	2369, 2547, 2548	2604		2099
Genome ID	Organism	Variant Code	FolE1	FolE2	folQ	folQ2	FolB	FolB2	FolX	FolK	FolP	FolCDHFS	FolP2	Dhfr0	Dhfr1	Dhfr2	FolCFPGS	FolC2	PqqC-like	pabAa	pabAb	pabAc	ThyA	ThyX	GlyA	Fmt	FolD	FthS	5-FCL	Tdk
59931.3	Synechococcus sp. WH 7805 [B]	116	2801				41	2776		1566	761	1106					1106			1940	2128	1939		1491	1512	680	907		940
84588.1	Synechococcus sp. WH 8102 [B]	116	1727				1480	1752		213	817	1630					1630			2423	2306	2424		276	256	1190	735		709
1148.1	Synechocystis sp. PCC 6803 [B]	1.111	2437		1856		1857	233		172	696	1320		3246	1151		1320			1637	2311			495	545	2332	2170		480
197221	Thermosynechococcus elongatus BP-1 [B]	116	1308				745	466		178	1521	190					190			285	1470			1155	2126	1873	21		979
251221	Gloeobacter violaceus PCC 7421 [B]	1.111	1580				1487	1597, 3377		2647	540	1288, 1074		2476			1288, 1074			1717	883			2321	4369	1831	1884		759
240292	Anabaena variabilis ATCC 29413 [B]	111	3029, 2018				621	1851, 2761		155	2095	4792		4566			4792			4018	1254, 4018	4018		1769	1481	4097	1041, 5097		1500
63737.1	Nostoc punctiforme PCC 73102 [B]	111	3315				4589	392, 5454		2162	1137	1235		3048			1235			799	2387, 799	799		5825	6547	861	746		2669
103690	Nostoc sp. PCC 7120 [B]	3.116	5594, 5028				3819	2870, 4327		3260	4693	1336					1336			3750	3750, 580	3750		826	5113	3767	523		5132
203124	Trichodesmium erythraeum IMS101 [B]	106	4332, 4164		4858		641	2537, 4501, 636		642	4951, 652, 654	5712					5712		2281, 2431		3976			2189, 2188	1137	458, 561	5355		920
Genome ID	Organism	Variant Code	FolE1	FolE2	folQ	folQ2	FolB	FolB2	FolX	FolK	FolP	FolCDHFS	FolP2	Dhfr0	Dhfr1	Dhfr2	FolCFPGS	FolC2	PqqC-like	pabAa	pabAb	pabAc	ThyA	ThyX	GlyA	Fmt	FolD	FthS	5-FCL	Tdk
93059.3	Prochlorococcus marinus str. MIT 9211 [B]	116	74				463	2058, 962		1178	584	187					187			1519	1291	1518		1225	1208	597	402		383
74546.3	Prochlorococcus marinus str. MIT 9312 [B]	116	929				1021	881		583	555	1460					1460			1809	413	1092		503	518	468	1140		1124
74547.1	Prochlorococcus marinus str. MIT 9313 [B]	116	1222				435	1243		1879	815	330					330			2214	2059	2215		1544	1841	771	1108		1136
59920.3	Prochlorococcus marinus str. NATL2A [B]	116	1242				553	1846		1461	175	1801					1801			1259	1120	1186		1296	1374	160	1061		1143
167539	Prochlorococcus marinus subsp. marinus str. CCMP1375 [B]	116	536, 1576				1068	518		318	900	1373					1373			1853	209	1854		273	290	995	1128		1146
59919.1	Prochlorococcus marinus subsp. pastoris str. CCMP1986 [B]	3.116	533				588	516		285	827	1298					1298			1688	184	1689		241	256	838	1065		1049
68909.1	Deinococcus geothermalis DSM11300 [B]	111	1151				316	576		315	317	1534, 460		1915			1534, 460			799	799	798		2211	1166	1399	1000, 815		153	880
243230	Deinococcus radiodurans R1 [B]	1.111	221				352	1519		353	351	2754, 522		976, 2810			2754, 522			379	379	378	2808		223	2614	1050		1997	2166
262724	Thermus thermophilus HB27 [B]	111	1511		91		1790	701		1381	1789	1634, 969					1634, 969			255	255	256		731	1154	1657	753	1701	1241, 1797
Genome ID	Organism	Variant Code	FolE1	FolE2	folQ	folQ2	FolB	FolB2	FolX	FolK	FolP	FolCDHFS	FolP2	Dhfr0	Dhfr1	Dhfr2	FolCFPGS	FolC2	PqqC-like	pabAa	pabAb	pabAc	ThyA	ThyX	GlyA	Fmt	FolD	FthS	5-FCL	Tdk
300852	Thermus thermophilus HB8 [B]	1.111	1421		543		221	1203		1021	222	1619, 374					1619, 374			533	533	534		1265	1836	351	1289		1923, 214
261594	Bacillus anthracis str. 'Ames Ancestor' [B]	1.111	1718				377	3448, 934		378	376	4636		916, 2363			4636			373	1457, 374	375	2362	3799	5450	3980	4367	2241	4448	5464
198094	Bacillus anthracis str. Ames [B]	111	1411				69	3142, 626		70	68	4330		608, 2056			4330			65	1149, 66	67	2055	3493	5144	3674	4061	1934	4142	5158
260799	Bacillus anthracis str. Sterne [B]	111	1399				68	3145, 623		69	67	4310		602, 2055			4310			64	1137, 65	66	2054	3493	5113	3677	4044	1931	4125	5127
222523	Bacillus cereus ATCC 10987 [B]	111	1631				71	3381, 735		72	70	4513		714, 3187, 2250			4513			67	1350, 68	69	2249		5405	3877	4219	2172	4310	5421
226900	Bacillus cereus ATCC 14579 [B]	111	1402				87	3222, 590		88	86	4288		2069, 3011, 576			4288			83	84	85	2068		5090	3697	4006	1981	4088	5104
288681	Bacillus cereus ZK [B]	111	4019				16	1483, 1661		17	15	3239		1184, 1896			3239			213	214, 582	215	1895	432	1779	1038, 2313	458	637	1374	2091
269801	Bacillus cereus G9241 [B]	111	1906				5588	133, 3570		5587	5589	2117		5546, 3549			2117			5592	4620, 5591	5590	5547		6025	4916	4901	2287	3279	5840
281309	Bacillus thuringiensis serovar konkukian str. 97-27 [B]	111	1367				66	3126, 567		67	65	4147		547, 1990			4147			62	1113, 63	64	1989		4947	3567	3882	1907	3965	4963
Genome ID	Organism	Variant Code	FolE1	FolE2	folQ	folQ2	FolB	FolB2	FolX	FolK	FolP	FolCDHFS	FolP2	Dhfr0	Dhfr1	Dhfr2	FolCFPGS	FolC2	PqqC-like	pabAa	pabAb	pabAc	ThyA	ThyX	GlyA	Fmt	FolD	FthS	5-FCL	Tdk
66692.3	Bacillus clausii KSM-K16 [B]	111	1927				1164	3857		1165	1163	2626		2843			2626			1160	1161	1162	2844		3838	2006	3367		1668	3852
272558	Bacillus halodurans C-125 [B]	111	1646	998			94	3785		95	93	3037		3450			3037			90	91	92	3451		3765	2508	2784		1417, 836	3779
279010	Bacillus licheniformis ATCC 14580 [B]	1.111	264	1112			1474	4054, 4096		1475	1473	3264		170			3264			1470	1471	1472	2728		4073	1863	447	179	509	4091
101031	Bacillus B-14905 [B]	111	4003				1259	3440		1260	1258	3932, 3933		2337, 3123			3932, 3933			1255	1256, 4026	1257	3154		3416	2726	1530	284	4024	3427
224308	Bacillus subtilis subsp. subtilis str. 168 [B]	1.111	2282	335			78	3718		79	77	2811		2187, 3729, 4082			2811			74	75	76	2188, 1772		3697	1575	2435		2493	3713
262543	Exiguobacterium sp. 255-15 [B]	111		2717			1909	751		1908	1910	2574		2504, 1110			2574			1913	1912	1911	1111		765	9	1610	1165	75	759
235909	Geobacillus kaustophilus HTA426 [B]	1.111	1024				101	3426		49	100	2792		624			2792			97	98	99	625		3444	2272, 3130	1238		2499	3421
221109	Oceanobacillus iheyensis HTE831 [B]	111		1691			86	3006		87	85	2056		1741, 379, 735			2056			710	709	710	1742		2988	1508	1880		1924	3001
272626	Listeria innocua Clip11262 [B]	111	2034				255	2867, 359, 496, 642		256	254	1575		1974, 2699			1575			2874	2873	2874	1975		2665	1924	1386	1977	1362	2670
Genome ID	Organism	Variant Code	FolE1	FolE2	folQ	folQ2	FolB	FolB2	FolX	FolK	FolP	FolCDHFS	FolP2	Dhfr0	Dhfr1	Dhfr2	FolCFPGS	FolC2	PqqC-like	pabAa	pabAb	pabAc	ThyA	ThyX	GlyA	Fmt	FolD	FthS	5-FCL	Tdk
393133	Listeria monocytogenes 10403S [B]	111	1630				1479	187, 2501, 337, 36		1478	1480	1969		879, 1570			1969			2494	2495	2494	1571		2257	1518	1286	1573	1262	2252
401650	Listeria monocytogenes Aureli 1997 [B]	111	1642				1850	214, 2330, 2825, 3179		1851	1849	1228		1580, 2629			1228			2419, 2832	2418, 2831	2832	1581		2595	1529	955	1583	929	2601
169963	Listeria monocytogenes EGD-e [B]	1.111	1924				223	2732, 340, 495, 637		224	222	1543		2562, 1865			1543			2739	2738	2739	1866		2529	1815	1352	1868, 2861	1328	2534
393128	Listeria monocytogenes F6900 [B]	111	1868				2587	185, 2822, 33, 352		2588	2586	1365		1797, 2605			1365			2829	2828	2829	1798		2562	1739	1147	1800, 1801	1119	2568
393117	Listeria monocytogenes FSL J1-194 [B]	111	1968				3419	152, 3059, 338, 3671, 3672		3420	3418	1480, 1481		1892, 2856			1480, 1481			3066	3065	3066	1893		2799, 2800	1829	1234	1895	1203, 1204	2805
393121	Listeria monocytogenes FSL J2-071 [B]	111	2097				2254	101, 258, 3020, 445		2255	2253	1430, 1431		2031, 2832			1430, 1431			3027	3026	3027	2032		2792, 2793	1980	1216	2034	1190	2799
393123	Listeria monocytogenes FSL N1-017 [B]	111	1786				1889	2792, 3298, 3299, 3499, 3685		1890	1888	1263, 1264		1706, 2583, 2584			1263, 1264			2799	2798	2799	1707		2539	1637	995, 996	1710, 1711, 1712	960, 961	2546
393124	Listeria monocytogenes FSL N3-165 [B]	111	1580				54	236, 2464, 2770, 90		55	53	1184		1518, 2284			1184			2471	2470	2471	1519		2251	1465	963	1521	937	2256
393125	Listeria monocytogenes FSL R2-503 [B]	111	2779, 2780				2555	208, 209, 4073, 437, 4713, 4714		2556	2554	1956, 1957		2682, 3792			1956, 1957			4085	4084	4085	2683		3734, 3735	2602, 2603	1624	2688, 2689	1589, 1590	3741
Genome ID	Organism	Variant Code	FolE1	FolE2	folQ	folQ2	FolB	FolB2	FolX	FolK	FolP	FolCDHFS	FolP2	Dhfr0	Dhfr1	Dhfr2	FolCFPGS	FolC2	PqqC-like	pabAa	pabAb	pabAc	ThyA	ThyX	GlyA	Fmt	FolD	FthS	5-FCL	Tdk
393130	Listeria monocytogenes J0161 [B]	111	142				1888	1685, 2852, 654, 946		1889	1887	1302, 1303		78, 911			1302, 1303			647	648	647	79		2574	25	1100	81	1073	2569
393131	Listeria monocytogenes J2818 [B]	111	1796				1282	177, 19, 2731, 337		1283	1281	1373		1730, 2492			1373			2738	2737	2738	1731		2457	1676	1105	1733	1076	2462
267409	Listeria monocytogenes str. 1/2a F6854 [B]	111	2818				2530	1578, 1969, 784, 84		2529	2531, 2532	2011		2395, 2203			2011			777	778	777	2204		2247	1844	1256	2206	1233	2252
265669	Listeria monocytogenes str. 4b F2365 [B]	111	1942				234	2705, 359, 521, 665		235	233, 2887	1557		1882, 2520			1557			2712	2711	2712	1883		2487	1831	1362	1885	1338	2492
267410	Listeria monocytogenes str. 4b H7858 [B]	111	2954, 3215				3263	1723, 320, 78, 893		1743	1745, 1748, 3141	1685		2154, 1829			1685			886	887	886	1828		2831	1663	2328	1826	2194	2434
386044	Listeria welshimeri serovar 6b str. SLCC5334 [B]	111	1905				182	2617, 288, 588		183	181	1518		1840, 2450			1518			2624	2623	2624	1841		2416	1790	1331	1843	1309	2421
273036	Staphylococcus aureus RF122 [B]	111		11			45	709		46	44	1456		841			1456			743	742	744	842		1936	1337	1048	509	1264	1942
93062.4	Staphylococcus aureus subsp. aureus COL [B]	101		1065			1014	496		1015	1013	1812		1696			1812				262		1697		2111	1656	1240	448	1308	2117
359787	Staphylococcus aureus subsp. aureus JH1 [B]	111		2441			2206	137		2208	2209	369		1436			369			2591	2585	2592	1435		253	2162	1622	91	1317	259
Genome ID	Organism	Variant Code	FolE1	FolE2	folQ	folQ2	FolB	FolB2	FolX	FolK	FolP	FolCDHFS	FolP2	Dhfr0	Dhfr1	Dhfr2	FolCFPGS	FolC2	PqqC-like	pabAa	pabAb	pabAc	ThyA	ThyX	GlyA	Fmt	FolD	FthS	5-FCL	Tdk
359786	Staphylococcus aureus subsp. aureus JH9 [B]	111		2522			2655	1710		2656	2654	2039		114			2039			2554	2567	2562	115		578	979	2362	1659	193	557
282458	Staphylococcus aureus subsp. aureus MRSA252 [B]	111		542			489	1767		490	488	1646		1359			1646			713	712	714	1360		2078	1121	969	1713	1541	2084
282459	Staphylococcus aureus subsp. aureus MSSA476 [B]	111		519			467	1690		468	466	1577		1355			1577			674	673	675	1356		1993	1143	990	1645	1474	1999
196620	Staphylococcus aureus subsp. aureus MW2 [B]	111		521			470	1721		471	469	1606		1316			1606			676	675	677	1317		2037	1099	946	1675	1502	2043
158878	Staphylococcus aureus subsp. aureus Mu50 [B]	111		566			515	1781		516	514	1662		1426			1662			714	713	715	1427		2113	1216	1063	1732	1550	2119
158879	Staphylococcus aureus subsp. aureus N315 [B]	1.111		538			486	1650		487	485	1536		1302			1536			685	684	686	1303		1982	1094	943	1604	1425	1988
93061.3	Staphylococcus aureus subsp. aureus NCTC 8325 [B]	111		534			481	1794		482	480	1549		1351			1549			695	694	696	1352		2222	1134	966	1679	1598	2228
367830	Staphylococcus aureus subsp. aureus USA300 [B]	111		631			373	1370		374	372	689		1541			689			1498	1497	1667	1542		503	294	1693	1018	2520	571
176280	Staphylococcus epidermidis ATCC 12228 [B]	1.111		337			2268	1449		2267	2269	1338		1119			1338			489	488	490	1120		1710	891	761	1408	1236	1717
Genome ID	Organism	Variant Code	FolE1	FolE2	folQ	folQ2	FolB	FolB2	FolX	FolK	FolP	FolCDHFS	FolP2	Dhfr0	Dhfr1	Dhfr2	FolCFPGS	FolC2	PqqC-like	pabAa	pabAb	pabAc	ThyA	ThyX	GlyA	Fmt	FolD	FthS	5-FCL	Tdk
176279	Staphylococcus epidermidis RP62A [B]	101		641			527	1186		528	526	883		1080, 1546			883				810		1081, 1547		1965	844	519	948	1243	1996
279808	Staphylococcus haemolyticus JCSC1435 [B]	111		2194			2533	2211		2532	2534	2669		173, 2127			2669			1436	1359	1358	2126		1274	1167	1932	2430	1680	1268
342451	Staphylococcus saprophyticus subsp. saprophyticus ATCC 15305 [B]	111		1805			2057	1001		2056	2058	1193		1430, 320, 615			1193			2159	2160	2158	1429		1285	1571	1779	1081, 1106	1400	1279
272562	Clostridium acetobutylicum ATCC 824 [B]	1.111	3738			3056	3058	1504		3058	3057	2542		1652, 3134			2542				3288		3133	3281	2410	1878	2231	3326	1253	3019
1491.1	Clostridium botulinum ATCC 3502 [B]	111	623					1438, 285, 3059		491	493	3383		2730		493	3383						264	3441	1322	1237	2616	2253	1334	1522
1496.1	Clostridium difficile 630 [B]	111	3571				3573	2522, 3221, 727		3574	3572	887					887			3568	3567	3569		95	2308, 437	2160	1930	1932	1110
195102	Clostridium perfringens str. 13 [B]	111	1082			1083	1085	755		1085	1084	1981		107			1981			1080	1079	1081		2488	1992	1806	1886	2532	2387	2267
212717	Clostridium tetani E88 [B]	2.006						161				2064					2064							2356		1074	1411	2067	882	226
203119	Clostridium thermocellum ATCC 27405 [B]	111	3497				2643			2644	2642	2575		507		2642	2575			896, 897, 898	290		508		1283	1031	1322	1666	2174	1782
Genome ID	Organism	Variant Code	FolE1	FolE2	folQ	folQ2	FolB	FolB2	FolX	FolK	FolP	FolCDHFS	FolP2	Dhfr0	Dhfr1	Dhfr2	FolCFPGS	FolC2	PqqC-like	pabAa	pabAb	pabAc	ThyA	ThyX	GlyA	Fmt	FolD	FthS	5-FCL	Tdk
246194	Carboxydothermus hydrogenoformans Z-2901 [B]	3.116	432			2566	2564	817		2563	2565	452					452			788	1569, 2577	2205		2502	1885	36	2473	2567	706	253
138119	Desulfitobacterium sp. Y51 [B]	111	114, 1824			286	288	4955		289	287	3298		4362			3298			3934	3934	3933, 3934		529	4943	3883	118, 2356	116, 285	3062
264732	Moorella thermoacetica ATCC 39073 [B]	111	1997				1998	705		597	627	1857				627	1857			1036	2472	1035		516	718	6	140	628	1832
273068	Thermoanaerobacter tengcongensis MB4 [B]	111	2547					1781		2545	2546	908				2566	908				1530			2404	2234	1467	1184	2567		560
226185	Enterococcus faecalis V583 [B]	101	3049				3051	3084		3050	3047	2731		272, 1479			2731						1478		2378	2918	899	1615	2602	2382
272621	Lactobacillus acidophilus NCFM [B]	1										845		895			845						894		300	1241	1251	1084, 1555	1502	774
387345	Lactobacillus brevis ATCC 367 [B]	1						725				1171		1405, 746			1171						745		1207	925	938	792	959	1211
1596.1	Lactobacillus gasseri [B]	1										409		726			409						727		1233	1582	1612	235	1089	381
257314	Lactobacillus johnsonii NCC 533 [B]	1										800		1258			800						1259		266	1328	1056, 1338	1029	1410	770
Genome ID	Organism	Variant Code	FolE1	FolE2	folQ	folQ2	FolB	FolB2	FolX	FolK	FolP	FolCDHFS	FolP2	Dhfr0	Dhfr1	Dhfr2	FolCFPGS	FolC2	PqqC-like	pabAa	pabAb	pabAc	ThyA	ThyX	GlyA	Fmt	FolD	FthS	5-FCL	Tdk
220668	Lactobacillus plantarum WCFS1 [B]	2.101	2687				2689	2153, 2876, 2947		2688	2684	2686, 1929		1550, 2328			2686, 1929						1551		1973	1342	1326	1479	1301	1977
1255.1	Pediococcus pentosaceus [B]	1										885		1275, 1340			885						1274		1262	836	824	141	214	1258
203120	Leuconostoc mesenteroides subsp. mesenteroides ATCC 8293 [B]	1										689, 311		336			689, 311						1283, 686		367	95	684	1573	369, 896	1111
203123	Oenococcus oeni PSU-1 [B]	1										554		1011			554						1519		1522	1514	524	1531	1520	1540
272623	Lactococcus lactis subsp. lactis Il1403 [B]	1.111	1188		1190		1187			1188	1189	1191		1183, 2013			1191			1349	1350	1349	1582		616	1939	874	957	176	608
208435	Streptococcus agalactiae 2603V/R [B]	111	1089				1087	1763, 330		1086	1088	1090		1276			1090			1486	456	1486	1277		1047	314	488	1028	401	1051
205921	Streptococcus agalactiae A909 [B]	111	1491				1489	1280, 1363, 308		1488	1490	1492		1624			1492			1826	574	1826	1625		1055	805	690	1040	441	1060
211110	Streptococcus agalactiae NEM316 [B]	111	1159				1157	1814, 319		1156	1158	1160		1351			1160			1550	504	1550	1352		1082	303	534	1065	436	1086
246201	Streptococcus mitis NCTC 12261 [B]	111	1042				1041			1041	1044	1043, 92		812			1043, 91, 92			353		353, 412	358		1420	881	1488	1611	1614	1850
Genome ID	Organism	Variant Code	FolE1	FolE2	folQ	folQ2	FolB	FolB2	FolX	FolK	FolP	FolCDHFS	FolP2	Dhfr0	Dhfr1	Dhfr2	FolCFPGS	FolC2	PqqC-like	pabAa	pabAb	pabAc	ThyA	ThyX	GlyA	Fmt	FolD	FthS	5-FCL	Tdk
210007	Streptococcus mutans UA159 [B]	101	878				880	446		881	879	877, 762		858			877, 762						856		987	434	520	978	287	991
171101	Streptococcus pneumoniae R6 [B]	1.111	268				269	233		269	266	178, 267		1428			178, 267			582		582	585		928	1578	2115	1108	2297	922
170187	Streptococcus pneumoniae TIGR4 [B]	111	276				277	238		277	274	275, 184		1465			275, 184			617		617	621		946	1618	764	1142	1961	940
160490	Streptococcus pyogenes M1 GAS [B]	1.111	831				833	1291, 1500, 1569		834	832	606, 830		659			606, 830			1531	1532	1531	658		873	1255	1156	1594, 928		868
370552	Streptococcus pyogenes MGAS10270 [B]	111	937				939	1494, 1729, 1811		940	938	684, 936		747			684, 936			1765	1766	1765	746		981	1454	1250	1041, 1840		976
286636	Streptococcus pyogenes MGAS10394 [B]	111	819				821	1424, 1669, 1742		822	820	1888, 2092		706			1888, 2092			1703	1704	1703	2146		2015	1384	2007	1771, 916		858
370554	Streptococcus pyogenes MGAS10750 [B]	111	972				974	1487, 1755, 1836		975	973	716, 971		781			716, 971			1789	1790	1789	780		1016	1447	1341	1076, 1866		1011
370553	Streptococcus pyogenes MGAS2096 [B]	111	895				897	1399, 1684, 1776		898	896	693, 894		761			693, 894			1724	1725	1724	760		941	1359	1252	1807, 986		936
198466	Streptococcus pyogenes MGAS315 [B]	111	759				761	1463, 1677, 1748		762	760	758, 547		602			758, 547			1712	1713	1712	1975		803	1372	1157	1776, 853		1920
Genome ID	Organism	Variant Code	FolE1	FolE2	folQ	folQ2	FolB	FolB2	FolX	FolK	FolP	FolCDHFS	FolP2	Dhfr0	Dhfr1	Dhfr2	FolCFPGS	FolC2	PqqC-like	pabAa	pabAb	pabAc	ThyA	ThyX	GlyA	Fmt	FolD	FthS	5-FCL	Tdk
293653	Streptococcus pyogenes MGAS5005 [B]	111	1133				1135	1688, 308, 489		1136	1134	1132, 940		1001			1132, 940			344	345	344	1000		1179	1650	1546	1239, 521		1174
319701	Streptococcus pyogenes MGAS6180 [B]	111	1182				1184	1800, 364, 544		1185	1183	1181, 993		1053			1181, 993			497	498	497	1052		1225	1760	1554	1283, 677		1220
186103	Streptococcus pyogenes MGAS8232 [B]	111	1900				849	1390, 1659, 1730		850	848	846, 693		750			846, 693			1693	1694	1693	749		891	1352	1254	1757, 945		886
370551	Streptococcus pyogenes MGAS9429 [B]	111	939				941	1373, 1661, 1750		942	940	683, 938		745			683, 938			1701	1702	1701	744		983	1332	1227	1029, 1784		978
193567	Streptococcus pyogenes SSI-1 [B]	111	959				961	1679, 1746, 403		962	960	958, 1307		1251			958, 1307			1712	1713	1712	1252		1002	490	705	1053, 1773		997
1314.1	Streptococcus pyogenes M5 [B]	111	1882				991	338, 563, 633		992	990	988, 755		813			988, 755			600	599	600	812		1032	1473, 378	1326	1084, 536		1027
299768	Streptococcus thermophilus CNRZ1066 [B]	1.111	1243				1240			1383	1242	1245, 1601		1755			1245, 1601			992		992	1754		869	585	123	1103	1045	865
264199	Streptococcus thermophilus LMG 18311 [B]	111	1742				1639			1638	1641	1352, 1643		161			1352, 1643			889		889	160		780	1178	282	897	855	776
262768	Onion yellows phytoplasma OY-M [B]	2.001								580	581	7		294			7						293		181					104
Genome ID	Organism	Variant Code	FolE1	FolE2	folQ	folQ2	FolB	FolB2	FolX	FolK	FolP	FolCDHFS	FolP2	Dhfr0	Dhfr1	Dhfr2	FolCFPGS	FolC2	PqqC-like	pabAa	pabAb	pabAc	ThyA	ThyX	GlyA	Fmt	FolD	FthS	5-FCL	Tdk
265311	Mesoplasma florum L1 [B]	1										36		456			36						467		93	457	156		296	634
273035	Spiroplasma kunkelii CR2-3x [B]	2												116									117, 118		2173, 2174, 2175	2344	215	214	533	1523
233150	Mycoplasma gallisepticum R [B]	2												42									41		285	124	709		374	658
243273	Mycoplasma genitalium G-37 [B]	2.002												234									233		410	380	13		251	34
267748	Mycoplasma mobile 163K [B]	2												35									34		471	405	160			615
272632	Mycoplasma mycoides subsp. mycoides SC str. PG1 [B]	6										898					898								852	425	723		478	141
272633	Mycoplasma penetrans HF-2 [B]	2												688									689		275	50	690	871		1027
272634	Mycoplasma pneumoniae M129 [B]	2.002												300, 321									320		577	544	17		348	44
272635	Mycoplasma pulmonis UAB CTIP [B]	2												537									538		339	45	258			145
Genome ID	Organism	Variant Code	FolE1	FolE2	folQ	folQ2	FolB	FolB2	FolX	FolK	FolP	FolCDHFS	FolP2	Dhfr0	Dhfr1	Dhfr2	FolCFPGS	FolC2	PqqC-like	pabAa	pabAb	pabAc	ThyA	ThyX	GlyA	Fmt	FolD	FthS	5-FCL	Tdk
262723	Mycoplasma synoviae 53 [B]	2												349									350		245	616	213			613
273119	Ureaplasma parvum serovar 3 ATCC 700970 [B]	2												115												470	341	224		604
190304	Fusobacterium nucleatum subsp. nucleatum ATCC 25586 [B]	1.111	664				665			665	666	1590		827			1590			225	226	224	826			2062	2061	546	1478
314230	Blastopirellula marina DSM 3645 [B]	111		747				4474		4452	4034	5209		4864, 5136	3604		5209			2439	2438, 4436		5137		4998	4628	21		4155
243090	Pirellula sp. 1 [B]	3.411	6526					1703		969	3624	3474		6948			3474			3781	3510		6947		3463	7084	4172		3016	4683
190650	Caulobacter crescentus CB15 [B]	1.111	458				415	3588		1542	3198	3515		2109	416		3515			2927		2926	2107		1350	278	1211		3219
314260	Parvularcula bermudensis HTCC2503 [B]	111	336, 552				2471	1778		1712	1707	939		1676	2470		939			2333	2334	2332	1678		1474	1034	1059		569
314269	Aurantimonas sp. SI85-9A1 [B]	111	2741					1318		1799	1798	4398		1894, 3723, 4238			4398			4417	4419	4420	1893, 4325		2178	730	89	3423	1448
360095	Bartonella bacilliformis KC583 [B]	1	324					1076				1153		530			1153						531		309	102	353		1196
Genome ID	Organism	Variant Code	FolE1	FolE2	folQ	folQ2	FolB	FolB2	FolX	FolK	FolP	FolCDHFS	FolP2	Dhfr0	Dhfr1	Dhfr2	FolCFPGS	FolC2	PqqC-like	pabAa	pabAb	pabAc	ThyA	ThyX	GlyA	Fmt	FolD	FthS	5-FCL	Tdk
283166	Bartonella henselae str. Houston-1 [B]	1	709					1361				30		1000			30						1001		694	66	362		1271
283165	Bartonella quintana str. Toulouse [B]	1	486					1027				28		747			28						748		471	63	255		950
224911	Bradyrhizobium japonicum USDA 110 [B]	1.111	5522				3058	6758		3057	3059	748		6510			748			2092	2091		6512		5033, 5912	8108	549		1527
323097	Nitrobacter hamburgensis X14 [B]	111	1898				2764	2984		2765	2763	330		3478			330			861	861	861	3479			1941			3182
314253	Nitrobacter sp. Nb-311A [B]	111	3810				3024	2468		3022	3025	1096		3642			1096			2818	2818	2818	3641		2851	412	272		2569
323098	Nitrobacter winogradskyi Nb-255 [B]	1.111	2198				1133	2655		1178	1132	50		2608			50			430	430	430	2609		1428	3072	172		2811
316057	Rhodopseudomonas palustris BisB5 [B]	111	3574				3065	3307		3064	3066	452, 571		2205			452, 571			2834	2834	2834, 2835	2206		2257, 3258	109	308		4160
258594	Rhodopseudomonas palustris CGA009 [B]	1.111	3373				1828	3615		1827	1829	72		3473			72						3474		2710	619	410		4433
262698	Brucella abortus biovar 1 str. 9-941 [B]	111	1043				995	1678		996	994	1987		1300	355		1987			2166		2165	1301		423	2899	2383		1616
Genome ID	Organism	Variant Code	FolE1	FolE2	folQ	folQ2	FolB	FolB2	FolX	FolK	FolP	FolCDHFS	FolP2	Dhfr0	Dhfr1	Dhfr2	FolCFPGS	FolC2	PqqC-like	pabAa	pabAb	pabAc	ThyA	ThyX	GlyA	Fmt	FolD	FthS	5-FCL	Tdk
235.1	Brucella abortus [B]	111	2494				569	2285		568	570	37		384	2819		37			3094		3093	383		3193, 3194	2689	1792		2597
224914	Brucella melitensis 16M [B]	1.111	909				954	244		953	955	2020		608	1249		2020			2072		2073	607		1190, 1191	2324	2570		314
204722	Brucella suis 1330 [B]	111	1037				993	1742		994	992	2038		1353	671		2038			2196		2195	1354		736	3105	2865		1664
266835	Mesorhizobium loti MAFF303099 [B]	111	726				622	3135		621	623	3905		1146, 1455, 1937, 2042, 6492, 6593, 729	6223		3905			2314		2315	1154		4771, 6603	3736	5105, 5429	2130	280, 3047	2120
266779	Mesorhizobium sp. BNC1 [B]	111	3975				2179	73		2178	2180	2798		1778, 3645, 3832	569		2798			1263			3833		2452, 4404	4191	3311	1786	89
176299	Agrobacterium tumefaciens str. C58 [B]	111	2105				1977	2976		1978	1976	877		1281, 2930, 2440	1386		877			1924	1029	3481	2441		1428, 3538	1177	662		3575	960
176299	Agrobacterium tumefaciens str. C58 [B]	1.111	111				1694	4156		1695	1693	621		414, 4406, 635	2366		621			2723	2221	2910	415		2465, 3929	820	1502		2875	2214
216596	Rhizobium leguminosarum bv. viciae 3841 [B]	111	2616, 6269				2740	4340, 4960		2739	2741	36		3362, 3388, 624	1658		36			4200	3636	4201, 2363	3363		1691	461	784	3641	4107	3649
266834	Sinorhizobium meliloti 1021 [B]	111	2714				3104	4334		3103	3105	1325		3296, 3908, 723, 3419	2466		1325			4091	3681	4092	3421		1163, 2502	1714	1375, 1987	3684	1369, 4052	3692
Genome ID	Organism	Variant Code	FolE1	FolE2	folQ	folQ2	FolB	FolB2	FolX	FolK	FolP	FolCDHFS	FolP2	Dhfr0	Dhfr1	Dhfr2	FolCFPGS	FolC2	PqqC-like	pabAa	pabAb	pabAc	ThyA	ThyX	GlyA	Fmt	FolD	FthS	5-FCL	Tdk
228406	Hyphomonas neptunium ATCC 15444 [B]	111	3067				2279	3097		2278	2280	3325		1334, 456	467		3325			2283	2282	2281	452		1985	505	3114	3176	2499	3016
394222	Maricaulis maris MCS10 [B]	111	2351				754	1118		1539	2362	1109, 89		1987	753		1109, 89			392		393	1989		1499	427	52	1378	2396	1999
314254	Oceanicaulis alexandrii HTCC2633 [B]	111	203				1579	2440		1225	2404	3159		1967	1578		3159			410	1480	411	1968		1258	338	3115		2452
314232	Loktanella vestfoldensis SKA53 [B]	101		1367			2397	2929		538	2396	709			678		709							2513	2884, 3214	3008	2699	2700	1252	2927
252305	Oceanicola batsensis HTCC2597 [B]	111		4358			4338	1604		733	4337	614		1582, 3354	4475		614			2191	698, 3764		1580		4205	741	1627	1626	438, 83	4365
272943	Rhodobacter sphaeroides 2.4.1 [B]	111		641			650	2675		469	651	2817		2140	2295		2817			2448		2447	2141		2455	2639	2962	2964	703
375452	Roseobacter denitrificans OCh 114 [B]	111		1813			1822	1942		1271	1823	310		1752, 2936	3797		310			3400	2980		1751		1086, 3709, 3946	1253	1965, 3934, 3935	3933	1877	3248
314262	Roseobacter sp. MED193 [B]	111		2287			4271	4355		1378	4270	427		2578, 3730	305		427			2175		2176	3732		2463	1368	4330	4331	2417	2166
89187.3	Roseovarius nubinhibens ISM [B]	111		1025			2132	755		2970	2133	1860			2169		1860			334		333		2841	1833, 2065	2962	708	709	43, 453
Genome ID	Organism	Variant Code	FolE1	FolE2	folQ	folQ2	FolB	FolB2	FolX	FolK	FolP	FolCDHFS	FolP2	Dhfr0	Dhfr1	Dhfr2	FolCFPGS	FolC2	PqqC-like	pabAa	pabAb	pabAc	ThyA	ThyX	GlyA	Fmt	FolD	FthS	5-FCL	Tdk
314264	Roseovarius sp. 217 [B]	111		2874			2496	4204		287	2486	2644			1215		2644			366	1745			3360	158, 2830	209	1054	1055	2340, 2842
246200	Silicibacter pomeroyi DSS-3 [B]	3.116		1763			1773	3864		3578	1774	3905			4086		3905			1344, 1345	2412	1345		1685	1982, 3006	3589	1969, 1970, 3170	1967, 3172	3020	1335
292414	Silicibacter sp. TM1040 [B]	111		324			669	897		717	668	1582		135, 2988, 3203	762		1582			2741, 2742	3724	2742	3202		3323	21	920	918	294	2735
52598.3	Sulfitobacter sp. EE-36 [B]	101		1421			1411	3510		2527	1409	2824			2393		2824							324	2274	2534	3532	3531	263	2280
314267	Sulfitobacter sp. NAS-14.1 [B]	101		1289			1278	2796		1795	1277	2089			1656		2089							3325	1540	1802	2819	2818	3258	1545
314271	Rhodobacterales bacterium HTCC2654 [B]	101		3201			3216	3049		2461	3217	1520		196, 214	1245		1520				4107		215, 3934		3430	1527	141	142	2951	1325
290633	Gluconobacter oxydans 621H [B]	2.101	1480				1479	1645		1479	1478	1167			580		1167							1379	2244	1775	767		210
342108	Magnetospirillum magneticum AMB-1 [B]	101	3798				2020	2912		2021	2875	3608		1183, 231	3401		3608				2547		1184		2060	241	3930		2892
1085.1	Rhodospirillum rubrum [B]	1.111	2407, 1475				3696	3010		2432	3272	2066			3695		2066			3238	1951	3239		438	2402, 3228	2144	1783		3287
Genome ID	Organism	Variant Code	FolE1	FolE2	folQ	folQ2	FolB	FolB2	FolX	FolK	FolP	FolCDHFS	FolP2	Dhfr0	Dhfr1	Dhfr2	FolCFPGS	FolC2	PqqC-like	pabAa	pabAb	pabAc	ThyA	ThyX	GlyA	Fmt	FolD	FthS	5-FCL	Tdk
234826	Anaplasma marginale str. St. Maries [B]	2.101	22				59	25		698	669, 698	258			93		258						283	242	237	435	264		469
212042	Anaplasma phagocytophilum HZ [B]	101	688, 777				615	487		202	202, 240	726			53		726							154, 157	148	912	170		675
269484	Ehrlichia canis str. Jake [B]	101	387				395	470		663	639	120			217		120							690	696	287	684		501
205921	Ehrlichia chaffeensis str. Arkansas [B]	101	536				528	472		280	304	577			159		577							251	245, 265	737	257		443
302409	Ehrlichia ruminantium str. Gardel [B]	101	682				750	805		582	537, 538	631			211		631							654	659	39	627		879
254945	Ehrlichia ruminantium str. Welgevonden [B]	101	437				475	631		394	334, 335	368			413		368							491	496	619	485		739
222892	Neorickettsia sennetsu str. Miyayama [B]	101	470					608		384	383, 384	570			767		570		389					120	169	71	651		101
336407	Rickettsia bellii RML369-C [B]	406	782							206	206	1331					1331									158
272944	Rickettsia conorii str. Malish 7 [B]	411	527							37	37	779		34			779		33					405	1146	279	636		694
Genome ID	Organism	Variant Code	FolE1	FolE2	folQ	folQ2	FolB	FolB2	FolX	FolK	FolP	FolCDHFS	FolP2	Dhfr0	Dhfr1	Dhfr2	FolCFPGS	FolC2	PqqC-like	pabAa	pabAb	pabAc	ThyA	ThyX	GlyA	Fmt	FolD	FthS	5-FCL	Tdk
315456	Rickettsia felis URRWXCal2 [B]	401	433							521	521	740		519, 520			740		518					325	1188	159	699		808
783.1	Rickettsia rickettsii [B]	401	496									644		34			644		1233					377	1031	255	600		717
35793.1	Rickettsia sibirica [B]	401	156							603	603	14		606			14		607					259	855	379	51		1175
272947	Rickettsia prowazekii str. Madrid E [B]	2.006	368									513					513							289	699	201	495		445
257363	Rickettsia typhi str. Wilmington [B]	6	358									503					503							282	695	192	483		434
163164	Wolbachia sp. endosymbiont of Drosophila melanogaster [B]	3.701						490		1278	1278, 794	940		795			940	796	793					1075	924	781	493		1143
292805	Wolbachia endosymbiont strain TRS of Brugia malayi [B]	0						682															551	737	435	652	2		242
955.1	Wolbachia pipientis quinquefasciatus [B]	701					1127	872		1128	1129, 1128	1090		1130			1090		1126				1101	142	1458	1166	125		185
955.2	Wolbachia pipientis wMel [B]	701						481			782	924		783			924	784	781				936	1059	908	770	484		1124
Genome ID	Organism	Variant Code	FolE1	FolE2	folQ	folQ2	FolB	FolB2	FolX	FolK	FolP	FolCDHFS	FolP2	Dhfr0	Dhfr1	Dhfr2	FolCFPGS	FolC2	PqqC-like	pabAa	pabAb	pabAc	ThyA	ThyX	GlyA	Fmt	FolD	FthS	5-FCL	Tdk
335992	Candidatus Pelagibacter ubique HTCC1062 [B]	1.111	285				686	1122		1317	1214	795			685		795			902	838			377	1259	713	121	345	1135
314225	Erythrobacter litoralis HTCC2594 [B]	111	2066					1303		768	2626	1521		304			1521			636		636	2038		1934	2674	714		2030	2384
237727	Erythrobacter sp. NAP1 [B]	111	860					1629		3076	318	1407		146, 2545	1446		1407			2870		2870	906		1007	273	2959		916	1805
48935.1	Novosphingobium aromaticivorans [B]	111	3052, 2273, 314					2429		1695	462	1880		2771			1880			3699		3699	2684		195	3546	2535, 3892		2678	1940
317656	Sphingopyxis alaskensis RB2256 [B]	111	1839					1735		1484	907	1000		1077, 2283	2042		1000			151		151	1267		737	228	2949		1258	496
264203	Zymomonas mobilis subsp. mobilis ZM4 [B]	111	422				1932			490	1844	1078		817			1078			609, 839	610	611, 839	1866		394	1543	1716	950	711	1048
521.1	Bordetella avium [B]	111	1784	2664			2020	770		903	759	1693		1041			1693			401		402	1040		2226	1196	2716		1219
257310	Bordetella bronchiseptica RB50 [B]	111		1905			4596	1438, 3602		4045	1453	2581		867			2581			4014	4606	4015	868		4329, 705	244	2519		201
257311	Bordetella parapertussis 12822 [B]	111		2330			3914	1177		3422	1960	1443		752			1443			3391	3924	3392	753		3661, 675	237	1391, 3303		196
Genome ID	Organism	Variant Code	FolE1	FolE2	folQ	folQ2	FolB	FolB2	FolX	FolK	FolP	FolCDHFS	FolP2	Dhfr0	Dhfr1	Dhfr2	FolCFPGS	FolC2	PqqC-like	pabAa	pabAb	pabAc	ThyA	ThyX	GlyA	Fmt	FolD	FthS	5-FCL	Tdk
257313	Bordetella pertussis Tohama I [B]	1.111		2470			2889	1271		203	938	1232		2792			1232			2860	2878	2861	2791		2604	478	2223, 862		2704
216591	Burkholderia cenocepacia J2315 [B]	111	2748	5594, 5681			3854	5004		3267	6501	4378		4089, 4534	2747		4378			3264	2009	3264, 5871	4092		3347, 4221	2170	7693		3918
269483	Burkholderia cepacia R18194 [B]	111	2947	319, 2246			7147	6426		4561	5673	2126		5393, 6161	2948		2126			4558	5012	4558, 6928	5396		2579, 4639, 805	7294	6850		7201
269482	Burkholderia cepacia R1808 [B]	111	3609, 754	6282			988	2071		4578	4239	1840		2528	3608		1840			4581	3456	4581	2525		153, 1556, 255	1188	3356		1041
60552.1	Burkholderia vietnamiensis str. G4 (R1808) [B]	111	3297, 6414	436			6053	5086		2124	2918, 1161	5431		3839	3296		5431			2126	3369	2126	3835		5856, 7111, 7239	6275	3507		6109
134537	Burkholderia fungorum [B]	111	3146	3032			480, 2144	4127		3991	5691	3798		6991, 4246	2145		3798			3994	4725	3994	2139, 6165, 7562		19, 3945	6733	6141		2152
243160	Burkholderia mallei ATCC 23344 [B]	111	3206, 3555, 3687	4248			2979	1500		1847	1232	4639		866	3686		4639			1850	3024	1850	862		1621, 4523	451	2142		2922
36873.1	Burkholderia xenovorans LB400 [B]	111	8333	375			1904, 3425	147		7464	5886	427		2085, 4847	1905		427			7460	769	7460	1895, 2117, 4836		1685, 7493	7075	5613		1912
320372	Burkholderia pseudomallei 1710b [B]	111	1547, 259, 567	880			2897			6267	4384	134		4691	1546		134			6271	5885	6271	307, 4685		2432, 6149	2989	4191		3287
Genome ID	Organism	Variant Code	FolE1	FolE2	folQ	folQ2	FolB	FolB2	FolX	FolK	FolP	FolCDHFS	FolP2	Dhfr0	Dhfr1	Dhfr2	FolCFPGS	FolC2	PqqC-like	pabAa	pabAb	pabAc	ThyA	ThyX	GlyA	Fmt	FolD	FthS	5-FCL	Tdk
272560	Burkholderia pseudomallei K96243 [B]	1.111	1231, 1496, 469	1810			2647	3444		5532	3893	1743		5002	468		1743			5535	5693	5535	4992, 1146		5365, 615	2645	4240		2455
264198	Ralstonia eutropha JMP134 [B]	3.112	4291	1440			738	2755		3384	2981	3032		2440, 752, 1471	737		3032			3389	2263	3389	1472		1304, 5964	3894	1945		730
267608	Ralstonia solanacearum GMI1000 [B]	111	1387	2220			157	1231		2628	1527	1979		946	156		1979			2633	2882	2633	947		3495, 729	72	1596		89
296591	Polaromonas sp. JS666 [B]	111	3065				4154	1157, 958		2430	5442	197		2782, 3551	4153		197			3028		3028	2781		5465	5260	394		496
338969	Rhodoferax ferrireducens DSM 15236 [B]	111	2116				1095	2237		3398	1907	2973		1383, 3210	1094		2973			1775		1775	1894, 3211		2735	4044	3858		2002	73
279263	Rubrivivax gelatinosus PM1 [B]	111	636	3644			2793, 3651	387		465	1596	1789, 3701		2262, 971	2792		1789, 3701			3642	2860	3642	4182, 972		3708, 3024	170	1813	3700	3729
292415	Thiobacillus denitrificans ATCC 25259 [B]	1.111	307, 85	347			2454	630		2191	1133	2008		2179	2773		2008			1546	2155	1545	2180		1700	675	718		2799
265072	Methylobacillus flagellatus KT [B]	1.111		1483			2314	2070		2182	2467	2031		222	2242		2031			2111	334	2111	230			966	1068	1937
243365	Chromobacterium violaceum ATCC 12472 [B]	111	1130, 2361				3689	2247, 349, 564		1633	3796	2518		3295, 1028	4132		2518			3411	2175	3410	1027		1286	4264	1925		499	2342
Genome ID	Organism	Variant Code	FolE1	FolE2	folQ	folQ2	FolB	FolB2	FolX	FolK	FolP	FolCDHFS	FolP2	Dhfr0	Dhfr1	Dhfr2	FolCFPGS	FolC2	PqqC-like	pabAa	pabAb	pabAc	ThyA	ThyX	GlyA	Fmt	FolD	FthS	5-FCL	Tdk
242231	Neisseria gonorrhoeae FA 1090 [B]	1.111		732			186	1716		541	1206	384		1855			384			1374	1062	1374	968		232	1628	1870	715	1833
486.1	Neisseria lactamica ST-640 [B]	111		820			2391	1261		2439	909	1329		388			1329			64	672	64	883		2397	780	409	267	1105
122586	Neisseria meningitidis MC58 [B]	111		779			1030	1070, 334		721	1629	669		292			669			1898	938	1898	1646		1023	103	2241	1770	2021
122587	Neisseria meningitidis Z2491 [B]	111		935			1161	1695, 1973		881	1799	830		2016			830			444	1075	444	1812		1154	156	330	573	308
487.2	Neisseria meningitidis FAM18 [B]	111		899			2029	34		956	1914	1766		1569			1766			1493	2260	1493	1929		2038	413	1363	1227	1342
228410	Nitrosomonas europaea ATCC 19718 [B]	2.101		1119			216	2039		70	513	674		550	1121		674		1374		14		551		1373	1887	348		57
335283	Nitrosomonas eutropha C71 [B]	101		99			2249	2219		28	2149	962		256	101		962		1836		468		257		1835	1987	1909		15
76114.4	Azoarcus sp. EbN1 [B]	1.111	3552	2807			2778	2541		4050	2627	2599		2803	1657		2599			3609	1825	3609	2804		1569	723	146		1667
159087	Dechloromonas aromatica RCB [B]	111		73, 2980			1493	2072		3592	1365	1227		1525, 428			1227			3072	4170	3072, 493	442			126	30		4036
Genome ID	Organism	Variant Code	FolE1	FolE2	folQ	folQ2	FolB	FolB2	FolX	FolK	FolP	FolCDHFS	FolP2	Dhfr0	Dhfr1	Dhfr2	FolCFPGS	FolC2	PqqC-like	pabAa	pabAb	pabAc	ThyA	ThyX	GlyA	Fmt	FolD	FthS	5-FCL	Tdk
97084.1	Bacteriovorax marinus SJ [B]	101		2163				97		3026	1815	1713		719			1713						720		1999	1596, 3050	2974		2845	283
264462	Bdellovibrio bacteriovorus HD100 [B]	2.001	2301	2237				47						1225, 295, 2962				1137					2961		1834	2522, 2888	3020			3132
177439	Desulfotalea psychrophila LSv54 [B]	111		1611, 1485				428		430	3098	2878		705, 311, 3216			2878			876	877	875		2228	1875	747	1901	2227	646	2499
207559	Desulfovibrio desulfuricans G20 [B]	16		2979				899			721	3364					3364			2503	2502	2504		616	2790	520	1086
882.1	Desulfovibrio vulgaris subsp. vulgaris str. Hildenborough [B]	116		2879				1651, 2706		1649	1273	2869					2869			362	363	361		2242	1197	3349	322		365	2508
891.1	Desulfuromonas acetoxidans [B]	111		3133, 3422				4461, 4468		1319, 1295	430, 372	1105, 520				430, 372	1105, 520			1716, 245	1096, 528	1716, 245, 4522		4247, 4474	184, 830	1291, 2060	3627, 4489		403, 670	4047
269799	Geobacter metallireducens GS-15 [B]	1.111		3189				525		523	2152	2643		3234			2643			2887	2662	2887		390	1444	3315	1730, 277		1747
243231	Geobacter sulfurreducens PCA [B]	111		481				2957		2959	1796	2353		1561, 558, 567			2353			519	2366	519		3085	1596	130	214, 857		1127
351605	Geobacter uraniumreducens Rf4 [B]	111		4164				1063		1061	1145	2290		1532			2290			4089	2737	4089		4182	353	3006	800		1514
Genome ID	Organism	Variant Code	FolE1	FolE2	folQ	folQ2	FolB	FolB2	FolX	FolK	FolP	FolCDHFS	FolP2	Dhfr0	Dhfr1	Dhfr2	FolCFPGS	FolC2	PqqC-like	pabAa	pabAb	pabAc	ThyA	ThyX	GlyA	Fmt	FolD	FthS	5-FCL	Tdk
338963	Pelobacter carbinolicus DSM 2380 [B]	111		1123, 2954				945		947, 376	1919	1893		2727			1893			1902	1886			2667	909	845	2438		2328	2889
56780.1	Syntrophus aciditrophicus SB [B]	101		1907				1423, 1424		1421	1520, 212	325				1520	325				1812			2896	184	946	1918	1748
335544	Syntrophobacter fumaroxidans MPOB [B]	101		4222				54		56	569	1721					1721				1826			411	1427	153	2768	2769
306254	Campylobacter coli RM2228 [B]	111	1130				930	845		1245	499	707				499	707			21	20	21		1469	998	1600	81		585
360106	Campylobacter fetus subsp. fetus 82-40 [B]	111	915				575	667		1365	144	1242				144	1242			129		130		1015	172	1338	205		1630
195099	Campylobacter jejuni RM1221 [B]	111	45				809	641		147	452	322				452	322			929	928	929		113	893	177	922		1381
360108	Campylobacter jejuni subsp. jejuni 260.94 [B]	111	950				1167	1238		1080	1521	620				1521	620			165	167	165		1307	1122	1047	172
354242	Campylobacter jejuni subsp. jejuni 81-176 [B]	111	1677				1522	1595		325	1302	530				1302	530			218	82	218		370	1476, 1477	295	224
360110	Campylobacter jejuni subsp. jejuni 84-25 [B]	111	347				205	280		88	1582	1304				1582	1304			490	491	490		46	160	118	496
Genome ID	Organism	Variant Code	FolE1	FolE2	folQ	folQ2	FolB	FolB2	FolX	FolK	FolP	FolCDHFS	FolP2	Dhfr0	Dhfr1	Dhfr2	FolCFPGS	FolC2	PqqC-like	pabAa	pabAb	pabAc	ThyA	ThyX	GlyA	Fmt	FolD	FthS	5-FCL	Tdk
360111	Campylobacter jejuni subsp. jejuni CF93-6 [B]	111	1330				659	1412		1204	292	127				292	127			866	867	866		1020	705	1234	872
360112	Campylobacter jejuni subsp. jejuni HB93-13 [B]	111	155				312	237		841	503	1234				503	1234			777	776	777		30	357	872	770
192222	Campylobacter jejuni subsp. jejuni NCTC 11168 [B]	1.111	182				325	252		58	546	1672				546	1672			801	800	801		26	370	87	794		1133
306263	Campylobacter lari RM2100 [B]	111	1316				437	1205		493	872	188				872	188			245	244	245		1412	1534	447	785		12
306264	Campylobacter upsaliensis RM3195 [B]	101	1960				849	177		68	121	109				121	109							1453	1680	1001	572		640
382639	Helicobacter acinonychis str. Sheeba [B]	111	1056				74, 804	1699		1108	1590	284				1590	284			537	17	537		1727	357	556	1389		637
235279	Helicobacter hepaticus ATCC 51449 [B]	111	1712				924	1140		1142	621	462				621	462			304	303	304		1120	1665	420	1366		588
217.1	Helicobacter mustelae 43772 [B]	111	1512				330	1797		1464	780	225				780	225			1265	1264	1265		457	1667	1793	1128		1407
85962.1	Helicobacter pylori 26695 [B]	111	917				1497	1482		1023	1220	1531				1220	1531			289		289		1519	180	1128	570		752
Genome ID	Organism	Variant Code	FolE1	FolE2	folQ	folQ2	FolB	FolB2	FolX	FolK	FolP	FolCDHFS	FolP2	Dhfr0	Dhfr1	Dhfr2	FolCFPGS	FolC2	PqqC-like	pabAa	pabAb	pabAc	ThyA	ThyX	GlyA	Fmt	FolD	FthS	5-FCL	Tdk
85963.1	Helicobacter pylori J99 [B]	1.111	858, 859				1399	1384		385	1149	1450				1149	1450			277		277		1417	170	1064	520		694
326298	Thiomicrospira denitrificans ATCC 33889 [B]	1.111	808				2026	1654		745	1175	1013				1175	1013					1624		259	498, 408	702	1945		1136
273121	Wolinella succinogenes DSM 1740 [B]	111	1133				6	1906		1501	1584	1149				1584	1149			642	1990	643		2043	80	471	1243		68
314275	Alteromonas macleodii 'Deep ecotype' [B]	111	1623				230	3540, 73	907	231, 1668		2608		127	1086, 1622		2608			1537	3892	1214	148		2219	1388, 3032, 3106	3257		3786	2970
203122	Microbulbifer degradans 2-40 [B]	111	1054				4336	4279, 98		2108, 4335	3357	1037		2339	4333		1037			655	3919, 4302	615	2340		2270	1092, 2706	884		1668	3587
167879	Colwellia psychrerythraea 34H [B]	111	2402, 2997, 3259	4257			3915	4200	3257	3256, 3851, 3916	2842	3152		4284	3258		3152			3700	381	2237	3791		2411, 3334, 4068, 502	36	2562, 3063		2512	2052
314276	Idiomarina baltica OS145 [B]	711					21			20, 983	2011	1963		349	2213		1963			1538	1053	544	453		1410	2628	1978		200	481
283942	Idiomarina loihiensis L2TR [B]	1.111		612			1975			1105, 1974, 2240	1040	783		574	1190		783			1517	2308	1590	659		1824	67	367		2089	445
342610	Pseudoalteromonas atlantica T6c [B]	111	6	1413			4000	1658	1579	4001, 816	1128, 2646	2680		3066	611		2680			2701	2928	3315	3441		2456	2007	4219		2156	2901
Genome ID	Organism	Variant Code	FolE1	FolE2	folQ	folQ2	FolB	FolB2	FolX	FolK	FolP	FolCDHFS	FolP2	Dhfr0	Dhfr1	Dhfr2	FolCFPGS	FolC2	PqqC-like	pabAa	pabAb	pabAc	ThyA	ThyX	GlyA	Fmt	FolD	FthS	5-FCL	Tdk
326442	Pseudoalteromonas haloplanktis TAC125 [B]	1.111	142	523			2315			2314, 575	836	1257		2908			1257					1707	814		2443	33	1248		638	3207
87626.3	Pseudoalteromonas tunicata D2 [B]	111	620	3622			2779	2600	619	2749, 2778	3832	3762		1562, 3405	621, 3111		3762			147	4168	1162	2549		3545	3920	3771		2667	1513
314282	Psychromonas sp. CNPT3 [B]	111		121			914	543		529, 913	180	2014		1566, 1739			2014			2005	14	1627	615		1695	2459	2604		519	88
326297	Shewanella amazonensis SB2B [B]	111	2933				1798	3544	2798	1797, 1849	1735	802		1012	684		802			725	1214	46	3498		2561	1897, 2657	568	3146	915	617
325240	Shewanella baltica OS155 [B]	111	2065				606	403	3157	3957, 607		739		2657, 4152	1772		739				3099	1769	3596		429	896		1655	1773	629
318161	Shewanella denitrificans OS-217 [B]	111	391				1053	1116	2150	1052, 1168	729	2322		327	2714		2322			207	1192	2309	1161		2480, 3165	996	2051		2713	793
318167	Shewanella frigidimarina NCIMB 400 [B]	111	1955, 3248				528	2677	1956, 3924	2072, 529	2265	1605		3043	1954		1605			3462	2095	3162	576		2260	377	3822		1952	1311
211586	Shewanella oneidensis MR-1 [B]	1.111	3855				1194	3234	2649	1195, 811	1113	2787		3318	720		2787			2020	574	2370	1238		3166	31	1636	527	722	2856
319224	Shewanella putrefaciens CN-32 [B]	111	1776				561	2702	1017	560, 569		937		3345, 67	181		937			201	3234	1070	3777		979	1469	3655	2432	180	59
Genome ID	Organism	Variant Code	FolE1	FolE2	folQ	folQ2	FolB	FolB2	FolX	FolK	FolP	FolCDHFS	FolP2	Dhfr0	Dhfr1	Dhfr2	FolCFPGS	FolC2	PqqC-like	pabAa	pabAb	pabAc	ThyA	ThyX	GlyA	Fmt	FolD	FthS	5-FCL	Tdk
323850	Shewanella sp. PV-4 [B]	111	1949				2760	3446	3672	2637, 2759	3483	1654		1391, 265	1748, 2045		1654			1207	1548	185	3512		2868	1671		3151	2115	1504
323261	Nitrosococcus oceani ATCC 19707 [B]	1.111	1428	2482			116	2500, 875		115, 988	2274	70		636			70			814	2026	2624	552		2408	1933	1281
187273	Alkalilimnicola ehrlichei MLHE-1 [B]	111	1245	912			2403	209	1246	2404, 536	1881	1187		401	1268		1187			2372	2146, 2623	1360	354		356	2504			2419	880
314278	Nitrococcus mobilis Nb-231 [B]	111		3309			1419	1462	2702	1420, 2770	169	3337		2290			3337			830	2355	829	2294		1590	1921, 2600	2903		2301	1275
314285	gamma proteobacterium KT 71 [B]	111	708, 2047				1211	1013		1210, 3696	3678	1686		3130			1686			1975	1194, 2831	1802	3129		302	2953	945		3115	419, 1479
107806	Buchnera aphidicola str. APS (Acyrthosiphon pisum) [B]	2.001						94				167		143			167				2, 3		420		281	472	464
224915	Buchnera aphidicola str. Bp (Baizongia pistaciae) [B]	1						78				147		123			147						354		249	402	395		343
198804	Buchnera aphidicola str. Sg (Schizaphis graminum) [B]	1	126					83				158		133			158						397		265	450	442		376
216592	Escherichia coli 042 [B]	111	2945				3977	3352, 4415, 4556, 5444	3124	4263	4104, 1090	3138		4366	2211		3138			1364	577	1519	3613		5346	514	290		3716	1669
Genome ID	Organism	Variant Code	FolE1	FolE2	folQ	folQ2	FolB	FolB2	FolX	FolK	FolP	FolCDHFS	FolP2	Dhfr0	Dhfr1	Dhfr2	FolCFPGS	FolC2	PqqC-like	pabAa	pabAb	pabAc	ThyA	ThyX	GlyA	Fmt	FolD	FthS	5-FCL	Tdk
199310	Escherichia coli CFT073 [B]	111	2619				3722	12, 2914, 4802, 883	2775	169	3843	2787		54	1936		2787			2154	4042	1319	3340		2998	3955	622		3411	1651
216593	Escherichia coli E2348/69 [B]	111	2595				5083	1422, 2205, 2240, 3572, 4791	2431	3425	4966, 109	2417		3529	376		2417			641	4083	923	1299		162	4862	3059		5296	1805
83333.1	Escherichia coli K12 [B]	1.111	2128				3006	2432, 3865, 8, 811	2277	142	3120	2289		49	1592		2289			1795	3295	1081	2780		2521	3221	526		2863	1225
155864	Escherichia coli O157:H7 EDL933 [B]	111	3044				3941	3324, 4891, 8, 897	3185	146	4059	3197		51	2349		3197			2556	4216	1538	3687		3415	4157	586		3787	1791
83334.1	Escherichia coli O157:H7 [B]	111	3039				3915	3323, 4851, 96, 971	3183	233	4030	3195		139	2341		3195			2547	4185	1522	3672		3417	4124	663		3768	1785
316407	Escherichia coli W3110 [B]	111	2086				2944	2385, 3199, 792, 8	2239	139	3056	2251		48	1563		2251			1767	3765	1058	2726		2473	3839	512		2806	1200
218491	Erwinia carotovora subsp. atroseptica SCRI1043 [B]	111	2037				2123	2531, 3707	1323	785	3204	1333		2508	1113		1333			728	2897	270	4029		1952, 2835	2754	1645		4162	1982
171440	Photorhabdus asymbiotica subsp. asymbiotica [B]	111	2024				961	90		784	1885	858		72			858			2193	326	1161	56		737	1118	2441		1520	526
243265	Photorhabdus luminescens subsp. laumondii TTO1 [B]	1.111	1458, 2651				3797	542		836, 2657	4321	3024		712, 576	2656		3024			2553	370	2688	592		3139	2503, 4481	4116		3440	2357
Genome ID	Organism	Variant Code	FolE1	FolE2	folQ	folQ2	FolB	FolB2	FolX	FolK	FolP	FolCDHFS	FolP2	Dhfr0	Dhfr1	Dhfr2	FolCFPGS	FolC2	PqqC-like	pabAa	pabAb	pabAc	ThyA	ThyX	GlyA	Fmt	FolD	FthS	5-FCL	Tdk
584.1	Proteus mirabilis HI4320 [B]	111	1245				2964	210, 3323		1876	1544, 1543	2516		2990			2516			2838	2594	331	3009		1849	319	3153	1986	2374	2178
321314	Salmonella enterica subsp. enterica serovar Choleraesuis str. SC-B67 [B]	111	2378				3325	147, 3043, 3500		288	4553, 4567	2833		4549, 274			2833			1643	4309	971	312		3144	4104	548		2450	1570
594.1	Salmonella enterica subsp. enterica serovar Gallinarum [B]	111	3677				50	2742, 4229, 4958		5115	5189	3014		278			3014			1722	1168	3764	1469		2840, 4237	2672	901		226	2307
295319	Salmonella enterica subsp. enterica serovar Paratypi A str. ATCC 9150 [B]	111	1486				3060	1716, 227, 3884		36	3338	2097		143			2097			1673	3361	931	2752		1584	2645	1245		2811	1917
209261	Salmonella enterica subsp. enterica serovar Typhi Ty2 [B]	111	628				2919	3266, 370, 7		189	2998	471		89			471			985	3755	1612	2715		292, 3272	3814	2170		2781	1553
220341	Salmonella enterica subsp. enterica serovar Typhi str. CT18 [B]	111	2142				2987	2397, 3333, 7		189	3064, 4573	2297		4532, 89, 4744			2297			1721	3823	1081	2785, 4746		2475, 3339	3882	522		2849	1140
99287.1	Salmonella typhimurium LT2 [B]	1.111	2118				3097	2389, 3963, 7		181	3182	2288		86			2288			1765	3349	1159	2894		2469	3288	527		2954	1694
615.1	Serratia marcescens Db11 [B]	111	4873	845			2153	2938, 4128, 868	3137	2305	4410	3124		4094, 540, 585	797		3124			1083	909	8	2536		2756	1879	5373		2404	950
216598	Shigella dysenteriae M131649 [B]	111	2656				4269	1372, 1373, 2082, 391, 938	491	280	1635, 1457	475		1756	5268		475			4334	2403	3916	26		3523	5117	4602		3379	1617
Genome ID	Organism	Variant Code	FolE1	FolE2	folQ	folQ2	FolB	FolB2	FolX	FolK	FolP	FolCDHFS	FolP2	Dhfr0	Dhfr1	Dhfr2	FolCFPGS	FolC2	PqqC-like	pabAa	pabAb	pabAc	ThyA	ThyX	GlyA	Fmt	FolD	FthS	5-FCL	Tdk
198215	Shigella flexneri 2a str. 2457T [B]	111	2025				2835	2273, 7, 737	2158	131	2944, 2311	2170		44	1549		2170			1363	3783	1059	2597		2367	3038	442		2651	1187
198214	Shigella flexneri 2a str. 301 [B]	111	2092				2908	2343, 3788, 742, 8	2225	130	3016	2237		44	1543		2237			1350	3175	1052	2656		2428	3115	447		2714	1184
216599	Shigella sonnei 53G [B]	111	2435				4066	2058, 3240, 3708, 4565	2259	3081	4200	2247		3657	4679		2247			5498	294	4751	1807		1955	2632	653		3897	1079
300269	Shigella sonnei Ss046 [B]	111	2984				3696	2059, 219, 2936, 3	3672	410	1937	3784		42	1456		3784			989	3255	1298	3397		2488	3053	455		3822	1810
343510	Sodalis glossinidius str. 'morsitans' [B]	111	1999				612	1690, 3642, 961		1095	893	3444		985			3444			2724	4997	2196	4270		3785	4928	1522		4337	2798, 2799
36870.1	Wigglesworthia glossinidia endosymbiont of Glossina brevipalpis [B]	2.101	315				470	581		262	228	309		20			309						318		499	493	240
630.2	Yersinia enterocolitica 8081 [B]	111	2747				3613	1928, 584		700	421	1289		606			1289			1744	3888	1603	3244		1025	3819	2978	1946	3326	2181
214092	Yersinia pestis CO92 [B]	111	1607				802	2290, 621		3378	3476	2802		645			2802			1856	341	1700	924		2927	408	2850		1047	2236
187410	Yersinia pestis KIM [B]	111	2618				3479	2039, 3660		775	672	1572		3636			1572			2492	3897	1731	3121		1296	3966	1089		3250	2108
Genome ID	Organism	Variant Code	FolE1	FolE2	folQ	folQ2	FolB	FolB2	FolX	FolK	FolP	FolCDHFS	FolP2	Dhfr0	Dhfr1	Dhfr2	FolCFPGS	FolC2	PqqC-like	pabAa	pabAb	pabAc	ThyA	ThyX	GlyA	Fmt	FolD	FthS	5-FCL	Tdk
229193	Yersinia pestis biovar Medievalis str. 91001 [B]	111	1355				2861	1966, 3585		279	571	2319		3560			2319			1572	167	2176	2776		2463	234	833		3479	1911
273123	Yersinia pseudotuberculosis IP 32953 [B]	111	1631				3484	2253, 732		856	602	2707		754			2707			1759	3795	2563	3121		2958	3729	1160		3271	2201
203907	Candidatus Blochmannia floridanus [B]	1.111	445				58	485		143	94	467		117			467			419	534	382			506	205	290		242	410
291272	Candidatus Blochmannia pennsylvanicus str. BPEN [B]	111	384				367	442		7	476	406		531			406			341	512	284			484	70	156		107	331
227377	Coxiella burnetii RSA 493 [B]	111	759				1887	649		275	1284	853		1912			853			1306	1792	400	1474		1347	1916	299		63	1983
297245	Legionella pneumophila str. Lens [B]	111	905				2492			2786	1377	2543		2410, 376	1630		2543			2768	1880	471	1636		111	1150	2464		469	61
297246	Legionella pneumophila str. Paris [B]	111	1378				2173			2289	1405	1276		2083, 3108, 623	1570		1276			2307	2684	394	1576		801	1480	1062		392	592
272624	Legionella pneumophila subsp. pneumophila str. Philadelphia 1 [B]	1.111	2709				865			360	2736	123		1816, 824	2802		123			378	563	2245	2807		1307	2544	1206		2243	2302
243233	Methylococcus capsulatus str. Bath [B]	1.111	1291	2259			2030	2892		2029, 2254	2258	2429		2654	2028		2429			2788	2516	1949	2653		1281	2763		2164	2695
Genome ID	Organism	Variant Code	FolE1	FolE2	folQ	folQ2	FolB	FolB2	FolX	FolK	FolP	FolCDHFS	FolP2	Dhfr0	Dhfr1	Dhfr2	FolCFPGS	FolC2	PqqC-like	pabAa	pabAb	pabAc	ThyA	ThyX	GlyA	Fmt	FolD	FthS	5-FCL	Tdk
393595	Alcanivorax borkumensis SK2 [B]	111		2142			2059	1521		2058, 339	322	1464		2344	2055		1464			1443	2028	1081, 1961	2345		2176	129	1221		2610
349522	Hahella chejuensis KCTC 2396 [B]	111	489	1533			5500	2114, 2212		5495, 5499	1126	2180		4767, 5126	488		2180			2373	3302, 5370	1929	5127		3380, 5219	27	1938		978
290398	Chromohalobacter salexigens DSM 3043 [B]	111	1774	671			963	365		2447, 962	2573	1254		2027			1254			2993		3156, 2993	2028			2562	1506		190
228399	Actinobacillus pleuropneumoniae serovar 1 str. 4074 [B]	111	149				697	1828		933	753	1683		129			1683			421, 2050	423	420	1034, 1033		901	39	143	1189	1026	1673
233412	Haemophilus ducreyi 35000HP [B]	111	945				835	264		511	545	1244		958			1244			349	347	350	860			1711	950	1080		1251
281310	Haemophilus influenzae 86-028NP [B]	111	364				1681	1455		596	277	1514		767			1514			1597	1598	1596	772		668	1280	35		647	970
262727	Haemophilus influenzae R2846 [B]	111	774				444	37		1190		1072		238			1072			1580	1667	1581	233		248	1534	1254		289
262728	Haemophilus influenzae R2866 [B]	111	896					567		1186	913	988		359			988			609	610	608	364		349	5	163		309	1711
71421.1	Haemophilus influenzae Rd KW20 [B]	2.101	1381				250	1081		63	1396, 1272	1206		866			1206				1122		871		856	593	578		826	500
Genome ID	Organism	Variant Code	FolE1	FolE2	folQ	folQ2	FolB	FolB2	FolX	FolK	FolP	FolCDHFS	FolP2	Dhfr0	Dhfr1	Dhfr2	FolCFPGS	FolC2	PqqC-like	pabAa	pabAb	pabAc	ThyA	ThyX	GlyA	Fmt	FolD	FthS	5-FCL	Tdk
205914	Haemophilus somnus 129PT [B]	111	1059				868	1303		623	389	1029		1291			1029			1264	1265	1263	969		977	1144	516		1611	68
228400	Haemophilus somnus 2336 [B]	111	302				930	1470		1245		331		1613			331			1374	1375	1373	86		77	1164	1741			1047
221988	Mannheimia succiniciproducens MBEL55E [B]	111	981				1713	2215		868	906	1103		1746			1103			2066	2067	2064	385		1215	2075	1739, 1740		451	1655
272843	Pasteurella multocida subsp. multocida str. Pm70 [B]	111	693				1698	1603, 1640		865	439	635		1894			635			1465	1464	1466	79		225	1561	1934		1722	1236
62977.3	Acinetobacter sp. ADP1 [B]	1.111	2070	1664			2292	1889		2777	2597	289		1277			289			363		2367	1278		2156	3283	2333, 2593		1313
259536	Psychrobacter sp. 273-4 [B]	1.111	1564				785	791		101	1800	226		1786, 1834	1028		226			582		333	1785		460	2111	1224		1732
259536	Psychrobacter sp. 273-4 [B]	111	1564				785	791		101	1800	226		1786, 1834	1028		226			582	1943	333	1785		460	2111	1224		1732
335284	Psychrobacter cryohalolentis K5 [B]	111	1095				417	412		700	1735	1260		1769, 2384	607		1260			2116	1111, 2404	755	2383		1007	2076	3		2325
354.1	Azotobacter vinelandii [B]	111	4168	946			233	385, 477	3425	1529, 234	1545	2672		122	3424		2672			3183		3259	117		1064	1737	3220		193
Genome ID	Organism	Variant Code	FolE1	FolE2	folQ	folQ2	FolB	FolB2	FolX	FolK	FolP	FolCDHFS	FolP2	Dhfr0	Dhfr1	Dhfr2	FolCFPGS	FolC2	PqqC-like	pabAa	pabAb	pabAc	ThyA	ThyX	GlyA	Fmt	FolD	FthS	5-FCL	Tdk
350703	Pseudomonas aeruginosa 2192 [B]	111	3604, 5656	2238			5895		5657	530, 5896	509	6107		3965, 5687	5655		6107			3497	4294	6008	3957		92, 323, 2280	2489	3536		2979
208964	Pseudomonas aeruginosa PAO1 [B]	1.111	3438, 1675	5536			583	2796	3439	584, 4726	4748	3111		3469, 351	3437		3111			1759	1003, 650	2964	343		2444, 4602, 5412	18	1797		5225
208963	Pseudomonas aeruginosa UCBPP-PA14 [B]	111	1023, 6092	4489			5151	383	1024	5280, 5278, 5276, 5152	5303	705		1055, 4898	1022		705				5212, 2691	560	4888		2272, 4348	4533	3564		5818
384677	Pseudomonas entomophila L48 [B]	111	1319, 2161	4781			364	3167		365, 4076	676	1469		1879, 234, 4031	3994		1469			1638	392	1407	4527		3329, 4467, 693	21	1607		4602
220664	Pseudomonas fluorescens Pf-5 [B]	111	2393, 2775, 4791	105			1228	3414	2392	1227, 678	2285	3720		1018, 5453	2394		3720			3090	1125	2929	1030		1364, 437, 744	1486	5809		1164
205922	Pseudomonas fluorescens PfO-1 [B]	111	948, 1816	4775			4268	3377		4267, 4740	830	2218		5170	949		2218			1860	4172	4412	5182		1322, 4550, 4963	3	3038		5548
216595	Pseudomonas fluorescens SBW25 [B]	111	527, 246	119			3322	3548, 3590, 7044	247	1972, 3323	5254	4909		3851, 7336	245		4909			2096	2590	641	5876		6021, 6335	286	2065, 5751, 6428		2877
160488	Pseudomonas putida KT2440 [B]	111	1808, 2490	3297			389	2147		4637, 390	4655	1977		5063	4571		1977			2308	416	1901	5072		319, 662	67	1927, 2244		5134
264730	Pseudomonas syringae pv. phaseolicola 1448A [B]	111	1910, 318	3061			1023	1972	317	1024, 769	4618	1819		4712	337		1819			2142	1140	1805	4807		3743, 5094	211	1668, 3027		916
Genome ID	Organism	Variant Code	FolE1	FolE2	folQ	folQ2	FolB	FolB2	FolX	FolK	FolP	FolCDHFS	FolP2	Dhfr0	Dhfr1	Dhfr2	FolCFPGS	FolC2	PqqC-like	pabAa	pabAb	pabAc	ThyA	ThyX	GlyA	Fmt	FolD	FthS	5-FCL	Tdk
205918	Pseudomonas syringae pv. syringae B728a [B]	111	1339, 2326	2746			5071	2392	1338	1150, 5070	4621	2147		3800	1340		2147			2557	5016	2132	40		4705	355	2225, 2702		652
223283	Pseudomonas syringae pv. tomato str. DC3000 [B]	111	1152, 1996	2526			527	2079	1151	528, 939	4387	3726		424	1153		3726			2239	577	3740	5151		2379, 448, 4521	175	2405, 3645		5096
314283	Reinekea sp. MED297 [B]	111	2324, 2583				2458	1784, 3437, 544	2325	2459, 3063	212	744		1479, 2363	2326		744			525	1124, 1127	458	1459		1130	3636	493	2993	1600	388
177416	Francisella tularensis subsp. tularensis Schu 4 [B]	1.111	334				329	1143		328	328	920		747			920			331	332	331	1398		829	314	282		1389	186
317025	Thiomicrospira crunogena XCL-2 [B]	1.111		2071			1971			1008	735	648		579			648			1094	453	1095	578		1514	165	1158, 1283		1147	343
314280	Photobacterium profundum 3TCK [B]	111	3190				5051	815		3695, 5050	1690	4162		1370, 5088			4162			4838	5274	2409	1665		391, 1840	4626	4172	4012	3740	2293
298386	Photobacterium profundum SS9 [B]	1.111	4275				2663	60		2664, 5390	2834	4922		2625, 481			4922			4679	2513	3436	2810		1427, 3021	5756	4912	5028	5345	3322
345072	Vibrio cholerae MO10 [B]	111	786				1550	792		1549, 3247	1369, 1954	2567		1942, 414			2567			381	3067	492	1277		2409, 2771	928	530	784	1208
8.88889e+07	Vibrio cholerae NRT36s [B]	111	91				966	1680		348, 965	292	4059		1212			4059			1996	2234	3758	2042		2524, 2832	1519	1621, 1623	88, 89	1060	135
Genome ID	Organism	Variant Code	FolE1	FolE2	folQ	folQ2	FolB	FolB2	FolX	FolK	FolP	FolCDHFS	FolP2	Dhfr0	Dhfr1	Dhfr2	FolCFPGS	FolC2	PqqC-like	pabAa	pabAb	pabAc	ThyA	ThyX	GlyA	Fmt	FolD	FthS	5-FCL	Tdk
243277	Vibrio cholerae O1 biovar eltor str. N16961 [B]	1.111	4044				516	3353		517, 584	628	988		435			988			1289	2588	1993	665		3016, 4019	45	4280	4277	2449	1153
345073	Vibrio cholerae O395 [B]	111	3095				367	3101		368, 496	537	1100		2570			1100			205	2232	61	572		3349, 1000	2198	1590	3093	1688	1535
312309	Vibrio fischeri ES114 [B]	111	1607				2246	3502		2168, 2245	480	1694		1675, 284			1694			1027	2285	1737	459		1196	2544	1770	1793	2103	1599
223926	Vibrio parahaemolyticus RIMD 2210633 [B]	111	4249				411	4260, 4649		412, 2505	2462	2188		4380, 333			2188			1875	2798	2051	524		3883, 715	3043	879	3914	2591	1151
150340	Vibrio sp. Ex25 [B]	111	457				214	468, 700		1799, 4231		2236		4086			2236			2390	2453	3427	2059, 474		3122	1498, 4150	3256	3098	1158	3205
314290	Vibrio sp. MED222 [B]	111	1128, 2746				2954	1154, 3176	2745	2744, 2953, 3994	3951	375		1525, 2991	2747		375			2791	52	939	4294		830, 3784	3290	391, 392	839	4085	2007
314291	Vibrio splendidus 12B01 [B]	111	1590, 3693				2812	3704	1591	1592, 2477, 2811	152	4758		2847, 4061	1589		4758			1537	2092	2054	2544		2795, 3327	1167	4772	3336	2371	1398
216895	Vibrio vulnificus CMCP6 [B]	111	3464				592	3472		591, 1496	4743	1827		631, 3914			1827			4690	1206	2767	487		274, 3133	979	1853	3159	1408	2675
196600	Vibrio vulnificus YJ016 [B]	111	4418				636	4428		637, 2830	2782	2490		4857, 543			2490			5409	5197	1346	747		5173, 966	3292	2459	4049	2917	1431
Genome ID	Organism	Variant Code	FolE1	FolE2	folQ	folQ2	FolB	FolB2	FolX	FolK	FolP	FolCDHFS	FolP2	Dhfr0	Dhfr1	Dhfr2	FolCFPGS	FolC2	PqqC-like	pabAa	pabAb	pabAc	ThyA	ThyX	GlyA	Fmt	FolD	FthS	5-FCL	Tdk
40324.1	Stenotrophomonas maltophilia K279a [B]	111	11				790	731		2300, 2944	2259	632		755	2945		632			567	3059		756		4281	3320	2089		1120	1739
190486	Xanthomonas axonopodis pv. citri str. 306 [B]	111	4240	1753			3820	898		683, 1755	1708	1020		840	684		1020			1111	477	1270	838		740	3750	2250		3360	4225
314565	Xanthomonas campestris pv. campestris str. 8004 [B]	111	3704	1900			3680	3652		186, 1898	2001	3363		3749, 535	187		3363			3174	688	2999	3750		3995	3467	1722		1020	3686
190485	Xanthomonas campestris pv. campestris ATCC 33913 [B]	1.111	4105	1736			3765	826		3384, 1738	1689	941		69, 784	3383		941			1002	466	1177	783		687	3698	2146		3214	4087
316273	Xanthomonas campestris pv. vesicatoria str. 85-10 [B]	111	4475	2015			4036	1455		1143, 2017	1968	121		1413	1144		121			212	769	1565	1411		1282	3924	2549		3225	4424
291331	Xanthomonas oryzae pv. oryzae KACC10331 [B]	111	2309	4151			2273	4636		3813, 4149	4590	1632		2039	3812		1632			884	2719	2762	2040		3134	496	2829		1129	10
160492	Xylella fastidiosa 9a5c [B]	1.111	1972	2082			433			228, 1452	91	1935		2317	1453		1935			671	211	75	2318		943	924	2417		2002
155920	Xylella fastidiosa Ann-1 [B]	111	1622	791			815			1371, 1789	394	1647		1405	1790		1647			1291	1355	17	1406		968	979	735		1598
183190	Xylella fastidiosa Temecula1 [B]	111	785	743			1576			641, 172	62	816		1304	642		816			1437	159	52	1305		1678	1690	1387		761
Genome ID	Organism	Variant Code	FolE1	FolE2	folQ	folQ2	FolB	FolB2	FolX	FolK	FolP	FolCDHFS	FolP2	Dhfr0	Dhfr1	Dhfr2	FolCFPGS	FolC2	PqqC-like	pabAa	pabAb	pabAc	ThyA	ThyX	GlyA	Fmt	FolD	FthS	5-FCL	Tdk
156889	Magnetococcus sp. MC-1 [B]	111		1105			1789			1790, 3667	1237	792			1788, 3862		792			1226	1580	1226		1200	3316	3348	3060		2469
267671	Leptospira interrogans serovar Copenhageni str. Fiocruz L1-130 [B]	1.111	3308					1608		3072	51	2864		643, 811			2864			95	565	95		2167	2267	1511	1964
189518	Leptospira interrogans serovar Lai str. 56601 [B]	111	4254					2286		3958	57	637		3316, 3537			637			110	3628	110		1533	1409	2396	1865
224326	Borrelia burgdorferi B31 [B]	2																						1600	985	448	410
290434	Borrelia garinii PBi [B]	0																							691	162	126
243275	Treponema denticola ATCC 35405 [B]	0																						308	2649	1633	13	19
243276	Treponema pallidum subsp. pallidum str. Nichols [B]	2.006										339					339							1002	328	752	728
243274	Thermotoga maritima MSB8 [B]	2.101		39				291		41	40	165		1625			165							443	713	522	1748	1747		395
Sort spreadsheet genomes by
Enter comma-separated list of variants to display in spreadsheet
KEGG Contextual Information
Find matching KEGG maps for:
Go to the scenario tools
Help on conflict resolution
ignore alternatives
use external ids
show clusters
rows by each organism's attribute:
columns by each PEGs attribute:
show missing
show missing with matches
show missing with matches in ss
[To restrict to a single role: ]
check assignments [strict]
[To restrict to a single role: ]
show duplicates
show PEGs in roles that do not match precisely
show coupled PEGs fast [depends on existing pins/clusters]
show coupled PEGs [figure 2 minutes per PEG in spreadsheet]
show -1 variants
Create Excel file of tables
For sequences in a column (i.e., role):
Realign subgroup within a column (adding homologs):
Include homologs that pass the following threshhold: (leave blank to see just column) Max homologous seqs:
Change annotation for column:
Curate Literature: Display Subsys
notes
Variants code three numbers
First Number Pterin branch 1, complete; 0, folK,folP missing, 7, folE missing; 4
folB missing
Scond number PABA branch 1, pabAc there, 0, pabAc missing
Thirds number slavage 1, complete ; 0 FolC,DHFR missing; 2 , FolC missing; 6 DHFR
missing
-1 no pathways 000 but no need because lacks all folate dpenedent enzymes
0000 no pathway but need because presence of folate depenedent enzymes
SIMPLIFIED VARIANT CODES FOR A 100x100 project:
1.___ Whole pathway 111
2.___ Salvage 001, 101, 011, 000
3.___ Missing enzymes in pathway all other numbers
-1 no folate need
1. De novo pathway
Fungi and plants, as well as most bacteria, have the full THF biosynthesis pathway
(variant 111). In E. coli and S. cerevisiae, genes have been identified for all but
one step of the pathway, the conversion of 7,8-dihydroneopterin triphosphate to the
corresponding monophosphate (folQ); removal of the last phosphate is believed to
be mediated by a non-specific phosphatase (J. Biol. Chem. 1974 249:2405-10).
Missing and alternative genes
A folQ gene was recently identified in L. lactis (J. Biol. Chem. 2005 280:5274-80)
as part of the folKEPQC gene cluster. This gene belongs to a large and functionally
heterogeneous Nudix hydrolase superfamily hardly amenable to projection of annotations
just by homology. Several Nudix hydrolase gene candidates can be identified in folate
gene clusters, and these should be tested experimentally. Other putative phosphohydrolases
unrelated to FolQ are found in some of the folate-related gene clusters, e.g., peg1083
in Clostridium perfringens.
DHFR
DHFRs are known to be encoded by several gene families. In addition to the most common
folA family, a pteridine reductase-like folM (“DHFR1” in our subsystem; J. Bacteriol.
2003 185:7015-8), and a flavin-dependent reductase (“altDHFR2”; Mol. Microbiol. 2004
54:1307-18) have been identified. DHFR1 enzymes belong to the large superfamily of
short-chain dehydrogenases-reductases (SDR) involved in a variety of reactions. A
FolM-specific sequence motif TGXXXRXG was used to discriminate DHFR1 subfamily from
other SDRs (featuring a TGXXXGXG motif). Even after propagation of all known DHFR
families, respective genes are still missing in several organisms (see variant 006,106,116).
One gene candidate (altDHFR3) is embedded in the FolEKPB gene cluster in Streptomyces
coeli. This prediction was made by A. Hanson and it is currently being tested
in his laboratory.
GCYHI
GTP cyclohydrolase I is the first step of the folate pathway. It is found in mammals
that have a biopterin (BH4) pathway, but it is still a missing gene in many species
containing an otherwise complete set of folate biosynthetic genes. A candidate gene
family (GCYHI2) was identified by genome context analysis techniques in conjunction
with a tRNA modification pathway (see comments to Queuosine-Archaeosine Biosynthesis
subsystem). This prediction was made by V. de Crécy, and it is currently being tested
in her laboratory. Several organisms are still lacking either form of GCYHI (see
variant 702,701).
DHNA
Homologs of folB gene (encoding DHNA) appear to be missing in many organisms. Genome
and functional context analysis allowed A. Hanson to infer that this role may be
played by some homologs of E. coli fructose-6-phosphate aldolase (“FSA” in subsystem).
This prediction is being tested by the Hanson laboratory. Some organisms still lack
any DHNA gene candidates (variant 401,411,).
Multiple missing genes:
- A few organisms lack both DHNA and HPPK genes (variants 3)
-Chlamydiae lack GCYHI and the DHFS/FPGS (variants 7)
2. Salvage pathways
The most studied salvage pathway is found in mammals and many other eukaryotes have
just the DHFR and FPGS enzymes (see variant 1). Many relatively poorly studied bacteria
also seem to rely on a salvage pathway. Many pathogenic and related bacteria have
only the DHFS, FPGS and DHFR genes (variant 2), suggesting a salvage of 7,8-dihydropteroate.
However, this compound is not expected to occur in their natural environment leaving
us with an open problem for further studies.
In Borrelia (nonfunctional variant code “– 1”) no genes of the folate pathway can
be detected, in agreement with the presence of the folate-independent thymidylate
synthase (TS) of the thyX family. In most Mycoplasmas, DHFR and a folate-dependent
TS gene are found, but FPGS appears to be a missing gene (variant 10). These species
may salvage mono- or polyglutamylated folates from the host. A default variant code
“0” is retained for those genomes where we were unable to rationalize gene patterns.
Many of them are due to incomplete sequencing or sequencing mistakes, or even reflect
the existence of pseudogenes
3. Folate in Archaea.
The situation in Archaea is even more complicated. Although many methanogens (e.g.,
M. jannaschii) produce tetrahydromethanopterin instead of folate (hence variant code
“-1”), they contain homologs of some folate-related genes, likely reflecting a resemblance
between some steps in the biosynthesis of these two cofactors. For example, a FolP-like
gene family (FolP2, MJ0107) found mostly in Archaea, may be involved in methanopterin
biosynthesis (M. Rasche, personal communication). On the other hand, the ThyA-like
TS enzyme of M. jannaschii was shown to utilize folate rather than methanopterin
derivatives as a cofactor (Nature Struct. Biol. 1999 6:750-4. This observation may
indicate an existence of: (i) an alternative folate biosynthetic pathway, or (ii)
an unidentified methanopterin-related methyl donor. In both cases one should anticipate
an existence of an alternative reductase in those genomes that lack DHFR homologs.
Several archaeal genomes (Thermoplasma and Ferroplasma, variant 13) containing almost
all of the de novo pathway genes, lack recognizable homologs of DHFR and HPPK. Finally,
one of the several archaeal species containing both ThyA-like TS and DHFR (variant
12), was shown to be dependent on folate or pABA for growth. More experimental studies
are needed to clarify the biogenesis of methanopterin and folate-related cofactors
in Archaea.
Classification
Cofactors, Vitamins, Prosthetic Groups, Pigments
Lock PEGs in Cells
OR
To Assign Using a Tree
FIG search
